# Supplementary material for: Topology based identification and comprehensive classification of four-transmembrane helix containing proteins (4TMs) in the human genome
Source: BMC Genomics. 2016 Mar 31;17:268. doi: 10.1186/s12864-016-2592-7 (PMC4815072; doi:10.1186/s12864-016-2592-7)
Supplement: Additional file 1: — Contains the UniProt identifications, gene symbols, and Ensembl protein identifications for the classification of the 494 valid 4TM dataset. Also included within the table is the following information: signal peptides, topology, Pfam domains, functional classifications, review status, CCDS identifier, and gene-disease associations. (XLSX 176 kb) [file 12864_2016_2592_MOESM1_ESM.xlsx]

## Sheet: Legend
Legend
Uniprot ID - The Uniprot accession number, also correlated with SwissProt ID (if reviewed)
Gene symbol - The accepted gene symbol
ENSEMBL Protein ID - unique ENSEMBL database identifier for each protein
TMs - Number of transmembrane helices (TM) that a protein has or is suspected to have. Proteins that are identified through the Pfam database as containing a functional domain with greater than 4TM (and thus function cannot be inferred) has the TMs of the domain. Literature and databases were also used to assess proteins as having less than or greater than 4TMs. The '4TM' code means TMs double ch…
Signal Peptide - An S signifies if a signal peptide was predicted for that protein from SignalP prediction software
Topology - The N-terminal orientation (and thus C-terminal as well) as predicted by TOPCONS-single. ATTENTION-The topology was assessed after a potential signal peptide that was predicted through SignalP has been excised from the sequence.
TCDB - The Transporter Classification Database number that is associated with that protein
EC number - The Enzyme Commission number that is associated with that protein
Functional Class - The functional class designation: Enzymes, Transporters, Dual function, Receptors, or Miscellaneous.
Functional Class Description - A detailed description of the functional class - drawn from TCDB, EC number, Pfam database, GO terminology, Protein family information, and literature and other resources.
Clan - What Pfam clan the identified Pfam domain belongs to
Pfam ID - The Pfam database domain or family that is identified in the protein
Pfam Description - The description or name of the Pfam ID
Function Summary Uniprot - A general summary produced by Uniprot regarding the function of the protein.
Protein Families - Description of protein family that protein belongs to
GO general, GO biological process, and GO molecular function are detailed descriptions of the functions the protein is involved. They are a conserved nomenclature to describe the particular functions.
Review Status/CCDS identifier - Identifies proteins with strong evidentiary support and used to assess validity of protein
Drug Target - A gene or protein that is identified as a current targeted or potential protein that is involved in drug studies or experimentation
Cancer - A summary column from the Diseases 1-4 OMIM and Diseases 1-10 DO columns to ascertain which proteins are associated with cancer.

## Sheet: 4TM Dataset
Uniprot ID	Gene symbol	ENSMBL Protein ID	TMs	Signal Peptide	Topology	TCDB	EC number	Functional Class	Functional Classes Descriptions	Clan	Pfam ID	Pfam Description	Function Summary UniProt	Protein Families	GO general	GO biological process	GO molecular function	Drug Target	Review status	CCDS status	Cancer	Disease 1 - OMIM	Disease 2 - OMIM	Disease 3 - OMIM	Disease 4 - OMIM	Disease 5 - OMIM	Disease 6 - OMIM	Disease 1 - DO	Disease 2 - DO	Disease 3 - DO	Disease 4 - DO	Disease 5 - DO	Disease 6 - DO	Disease 7 - DO	Disease 8 - DO	Disease 9 - DO	Disease 10 - DO
D6RFE8	PIGG	ENSP00000421550	*10TM		IN			MISC	Catalytic activity	CL0088	PF01663;	Phosphodiest	Catalytic activity		catalytic activity	catalytic activity	catalytic activity											Autoimmune thrombocytopenic purpura
S4R350	ALG6	ENSP00000473934	*10TM	SP	OUT			MISC	Enzymatic activity		PF03155;	Alg6_Alg8			endoplasmic reticulum membrane [GO:0005789]; dolichyl pyrophosphate Man9GlcNAc2 alpha-1,3-glucosyltransferase activity [GO:0042281]; oligosaccharide-lipid intermediate biosynthetic process [GO:0006490]	oligosaccharide-lipid intermediate biosynthetic process [GO:0006490]	dolichyl pyrophosphate Man9GlcNAc2 alpha-1,3-glucosyltransferase activity [GO:0042281]
F8WES3	SVOPL	ENSP00000393487	*12TM		IN			MISC	Transport - Protein family		PF07690;PF00083	MFS_1;Sugar_tr	Probably involved in transport															Silver-Russell syndrome
B4DXR6	CNTD	ENSP00000468725	*3TM		IN			MISC	Control cell cycle progression		PF00134;	Cyclin	FUNCTION: Cycline - control progression of cells through cell cycle	Cyclin family					unreviewed
K7ENM8	YIPF2	ENSP00000467019	*5TM		IN			MISC	Transport - Protein family		PF04893	YIP1	Probably involved in transport - Protein family								Cancer							Nephroblastoma	Denys-Drash syndrome	SOST-related sclerosing bone dysplasia
E9PP02	YIF1A	ENSP00000437042	*5TM		IN			MISC	Vesicle mediated transport		PF03878;	YIFI							unreviewed
B7Z2V2	ACER3	ENSP00000431149	*6TM		IN			MISC	Enzymatic activity		PF05875;	Ceramidase	Ceramide metabolic process; hydrolase activity		ceramide metabolic process; hydrolase activity, acting on carbon-nitrogen (but not peptide) bonds, in linear amides; integral component of membrane	ceramide metabolic process; hydrolase activity, acting on carbon-nitrogen (but not peptide) bonds, in linear amides	hydrolase activity, acting on carbon-nitrogen (but not peptide) bonds, in linear amides											Partial fetal alcohol syndrome	Farber lipogranulomatosis
E9PQL0	TMEM135	ENSP00000436179	*6TM		IN			MISC	Possible-involved in peroxisome organization													Congenital disorder of glycosylation, Pseudotumor cerebri
E9PK61	EI24	ENSP00000431633	*6TM		IN			MISC	Regulation/Apototic process - gene function - Possible activity -		PF07264	EI24	Regulation/Apototic process - gene function								Cancer							Atypical lipomatous tumor
Q5T8U5	SURF4	ENSP00000361059	*7TM		OUT			MISC	Positive regulation of organelle organization-gene function - possible actitivy	CL0131	PF02077;	SURF4	May be involved as positive regulation of organelle organization-gene function		integral component of membrane													Paraplegia
A0A087WV81	MPDU1	ENSP00000479257	*7TM		IN			MISC	Possible activity - involved in normal utilization of mannose-dolichol phosphate (Dol-P-Man) in the synthesis of N-linked and O-linked oligosaccharides and GPI anchors -gene function.	CL0141	PF04193;	PQ LOOP REPEAT	May be involved in normal utilization of mannose-dolichol phosphate (Dol-P-Man) in the synthesis of N-linked and O-linked oligosaccharides and GPI anchors -gene function.															Congenital disorder of glycosylation
E9NSU1	SLC14A1	ENSP00000479595	*8TM		IN			MISC	Possible transport activity		PF03253;	UT			integral component of membrane [GO:0016021]; urea transmembrane transporter activity [GO:0015204]		urea transmembrane transporter activity [GO:0015204]				Cancer	Urinary bladder cancer
E9PKY3	GPR89A	ENSP00000433482	*9TM		IN			MISC	Channel activity - Voltage dependent ion channel - counter-ion conductance Possible activity		PF12537;	DUF3735																Ovarian hyperstimulation syndrome
A0A087WZ50	SPPL2B	ENSP00000482362	*9TM		IN			MISC	Enzymatic activity	CL0130	PF02225;PF04258;	PA	Aspartic-type endopeptidase activity		aspartic-type endopeptidase activity; integral component of membrane	aspartic-type endopeptidase activity	aspartic-type endopeptidase activity
A6NIF9	SEC61A2	ENSP00000368302	*9TM		IN			MISC	Protein transport		PF10559;PF00344;	Plug_translocon, SecY translocase	Protein transport	SecY/SEC61-alpha family	membrane; protein transport	protein transport
A0A0A0MTG6	SCAP	ENSP00000438956	*9TM		IN			MISC	Sterol regulatory element	CL0186,CL0322	PF00400PF12349	WD40, Sterol-sensing	Sterol regulatory element															Smith-Lemli-Opitz syndrome
Q6UWJ1	TMCO3	ENSP00000364540	10-12TM	SP	IN						PF00999;	Na_H_Exchanger			integral component of membrane [GO:0016021]; solute:proton antiporter activity [GO:0015299]		solute:proton antiporter activity [GO:0015299]
P98198	ATP8B2	ENSP00000357472	10TM		IN		3.6.3.1	ENZYME	Hydrolases		PF00122;	E1-E2_ATPase	FUNCTION: Catalytic component of a P4-ATPase flippase complex which catalyzes the hydrolysis of ATP coupled to the transport of aminophospholipids from the outer to the inner leaflet of various membranes and ensures the maintenance of asymmetric distribution of phospholipids. Phospholipid translocation seems also to be implicated in vesicle formation and in uptake of lipid signaling molecules (Pr…	Cation transport ATPase (P-type) (TC 3.A.3) family, Type IV subfamily	ATP binding; cation-transporting ATPase activity; Golgi apparatus; integral component of membrane; ion transmembrane transport; magnesium ion binding; phospholipid-translocating ATPase activity; plasma membrane; transmembrane transport	cation-transporting ATPase activity; ion transmembrane transport; phospholipid-translocating ATPase activity; transmembrane transport	ATP binding; cation-transporting ATPase activity; magnesium ion binding; phospholipid-translocating ATPase activity
Q7Z2H8	SLC36A1	ENSP00000395640	10TM		IN	2.A.18.8.7;		TRANSPORTER	Porters - AAAP family		PF01490;	Aa_trans	FUNCTION: Neutral amino acid/proton symporter. Has a pH-dependent electrogenic transport activity for small amino acids such as glycine, alanine and proline. Besides small apolar L-amino acids, it also recognize their D-enantiomers and selected amino acid derivatives such as gamma-aminobutyric acid (By similarity). {ECO:0000250}.	Amino acid/polyamine transporter 2 family	amino acid transport; endoplasmic reticulum; glycine transmembrane transporter activity; glycine transport; hydrogen:amino acid symporter activity; hydrogen ion transmembrane transporter activity; integral component of membrane; ion transport; L-alanine transmembrane transporter activity; L-alanine transport; L-proline transmembrane transporter activity; lysosomal membrane; plasma membrane; proli…	amino acid transport; glycine transmembrane transporter activity; glycine transport; hydrogen:amino acid symporter activity; hydrogen ion transmembrane transporter activity; ion transport; L-alanine transmembrane transporter activity; L-alanine transport; L-proline transmembrane transporter activity; proline transmembrane transport; proton transport; transmembrane transport	glycine transmembrane transporter activity; hydrogen:amino acid symporter activity; hydrogen ion transmembrane transporter activity; L-alanine transmembrane transporter activity; L-proline transmembrane transporter activity
P48664	SLC1A6	ENSP00000471781	10TM		IN	2.A.23.2.8;		TRANSPORTER	Porters - DAACS family		PF00375;	SDF	FUNCTION: Transports L-glutamate and also L- and D-aspartate. Seems to act as a symport by cotransporting sodium.	Sodium:dicarboxylate (SDF) symporter (TC 2.A.23) family, SLC1A6 subfamily	aspartate transport; Golgi apparatus; integral component of plasma membrane; ion transport; L-aspartate transmembrane transport; L-aspartate transmembrane transporter activity; L-glutamate transmembrane transporter activity; L-glutamate transport; membrane; plasma membrane; regulation of membrane potential; sodium:dicarboxylate symporter activity; synaptic transmission; transmembrane transport	aspartate transport; ion transport; L-aspartate transmembrane transport; L-aspartate transmembrane transporter activity; L-glutamate transmembrane transporter activity; L-glutamate transport; regulation of membrane potential; sodium:dicarboxylate symporter activity; synaptic transmission; transmembrane transport	L-aspartate transmembrane transporter activity; L-glutamate transmembrane transporter activity; sodium:dicarboxylate symporter activity
Q9Y2D2	SLC35A3	ENSP00000418527	10TM		IN	2.A.7.12.7;		TRANSPORTER	Porters - Drug/metabolite transporter		PF04142;	Nuc_sug_transp	FUNCTION: Uridine diphosphate-N-acetylglucosamine (UDP-GlcNAc) transporter in the Golgi apparatus. May supply UDP-GlcNAc as substrate for Golgi-resident glycosyltransferases that generate branching of diantennary oligosaccharides. {ECO:0000269|PubMed:10393322}.	Nucleotide-sugar transporter family, SLC35A subfamily	Golgi apparatus; Golgi membrane; integral component of membrane; sugar:proton symporter activity; transmembrane transport; UDP-N-acetylglucosamine metabolic process; UDP-N-acetylglucosamine transmembrane transporter activity; UDP-N-acetylglucosamine transport	sugar:proton symporter activity; transmembrane transport; UDP-N-acetylglucosamine metabolic process; UDP-N-acetylglucosamine transmembrane transporter activity; UDP-N-acetylglucosamine transport	sugar:proton symporter activity; UDP-N-acetylglucosamine transmembrane transporter activity
Q6PEW3	ATP10D	ENSP00000420909	10TM		IN						PF00122;	E1-E2_ATPase			ATP binding; integral component of membrane; magnesium ion binding; phospholipid-translocating ATPase activity	phospholipid-translocating ATPase activity	ATP binding; magnesium ion binding; phospholipid-translocating ATPase activity
E9PRA5	ATP1A4	ENSP00000434272	10TM		IN						PF00690;PF00122;	E1-E2_ATPase		Cation transport ATPase (P-type) (TC 3.A.3) family	ATP binding; cation-transporting ATPase activity; integral component of membrane; metal ion binding	cation-transporting ATPase activity	ATP binding; cation-transporting ATPase activity; metal ion binding
H3BNY2	SLC9A5	ENSP00000455058	10TM	SP	IN						PF00999;	Na_H_Exchanger		Monovalent cation:proton antiporter 1 (CPA1) transporter (TC 2.A.36) family	integral component of membrane; regulation of pH; sodium:proton antiporter activity	regulation of pH; sodium:proton antiporter activity	sodium:proton antiporter activity
B4DKL7	TMEM104	ENSP00000397676	11TM		IN				Most TMEM104 have Aa_permease domain - Protein family - Possible activity -				Probably enzymatic - Most TMEM104 have Aa_permease domain - Protein family
E7EV41	SLC8A1	ENSP00000386116	11TM	SP	IN						PF03160;PF01699;	Calx-beta			integral component of membrane [GO:0016021]; calcium:sodium antiporter activity [GO:0005432]; cell communication [GO:0007154]	cell communication [GO:0007154]	calcium:sodium antiporter activity [GO:0005432]
P57103	SLC8A3	ENSP00000436332	11TM	SP	IN	2.A.19.3.3;					PF03160;PF01699;	Calx-beta			dendritic spine [GO:0043197]; integral component of membrane [GO:0016021]; microtubule [GO:0005874]; mitochondrion [GO:0005739]; neuronal cell body [GO:0043025]; plasma membrane [GO:0005886]; sarcolemma [GO:0042383]; calcium:sodium antiporter activity [GO:0005432]; blood coagulation [GO:0007596]; calcium ion export from cell [GO:1990034]; calcium ion import into cell [GO:1990035]; calcium ion tra…	blood coagulation [GO:0007596]; calcium ion export from cell [GO:1990034]; calcium ion import into cell [GO:1990035]; calcium ion transport into cytosol [GO:0060402]; cell communication [GO:0007154]; cellular response to cAMP [GO:0071320]; hematopoietic progenitor cell differentiation [GO:0002244]; ion transport [GO:0006811]; telencephalon development [GO:0021537]; transmembrane transport [GO:005…	calcium:sodium antiporter activity [GO:0005432]
F8WD50	SLC26A5	ENSP00000396833	11TM		IN						PF13792;PF00916;	Sulfate_tra_GLY	Secondary active sulfate transmembrane transporter activity		integral component of membrane; secondary active sulfate transmembrane transporter activity	secondary active sulfate transmembrane transporter activity	secondary active sulfate transmembrane transporter activity
H9KV87	PCNXL4	ENSP00000375469	11TM		IN
Q8NHS3	MFSD8	ENSP00000421176	12TM		IN	2.A.1.2.56;		TRANSPORTER	Porters - Major Facilitator Family		PF07690;	MFS_1	FUNCTION: May be a carrier that transport small solutes by using chemiosmotic ion gradients. {ECO:0000305}.	Major facilitator superfamily	integral component of membrane; intracellular membrane-bounded organelle; lysosomal membrane; nucleoplasm; transmembrane transport	transmembrane transport
Q9Y2C5	SLC17A4	ENSP00000380266	12TM		OUT	2.A.1.14.24;		TRANSPORTER	Porters - Major Facilitator Family		PF07690;	MFS_1	FUNCTION: Acts as a membrane potential-dependent organic anion transporter, the transport requires a low concentration of chloride ions. May be involved in urate extrusion from the intestinal duct. May recognize hydrophilic anionic drugs such as aspirin, salicylate, and ibuprofen as substrates. Able to actively transport inorganic phosphate into cells via Na(+) cotransport (in vitro). {ECO:000026…	Major facilitator superfamily, Sodium/anion cotransporter family	apical plasma membrane; integral component of plasma membrane; membrane; phosphate-containing compound metabolic process; phosphate ion transmembrane transport; sodium:phosphate symporter activity; sodium ion transmembrane transport; sodium ion transport	phosphate-containing compound metabolic process; phosphate ion transmembrane transport; sodium:phosphate symporter activity; sodium ion transmembrane transport; sodium ion transport	sodium:phosphate symporter activity
A0A087X071	SLC15A4	ENSP00000483143	12TM		IN						PF00854;	PTR2			membrane; transporter activity	transporter activity	transporter activity
E9PR87	SLC43A1	ENSP00000434312	12TM		IN								UNCHARACTERIZED PROTEIN
Q86VL8	SLC47A2	ENSP00000458694	13TM		IN	2.A.66.1.20;		TRANSPORTER	Porters - MOP flippase superfamily		PF01554;	MatE	FUNCTION: Solute transporter for tetraethylammonium (TEA), 1-methyl-4-phenylpyridinium (MPP), cimetidine, N-methylnicotinamide, metformin, creatinine, guanidine, procainamide, topotecan, estrone sulfate, acyclovir, and ganciclovir. Responsible for the secretion of cationic drugs across the brush border membranes. {ECO:0000269|PubMed:16807400, ECO:0000269|PubMed:16996621, ECO:0000269|PubMed:175095…	Multi antimicrobial extrusion (MATE) (TC 2.A.66.1) family	antiporter activity; drug transmembrane transporter activity; integral component of membrane; plasma membrane; transmembrane transport	antiporter activity; drug transmembrane transporter activity; transmembrane transport	antiporter activity; drug transmembrane transporter activity
I3L345	SLC47A1	ENSP00000460164	13TM		IN						PF01554;	MatE			antiporter activity; drug transmembrane transporter activity; membrane	antiporter activity; drug transmembrane transporter activity	antiporter activity; drug transmembrane transporter activity
D6RFK4	SLC9B1	ENSP00000426584	14TM		IN								UNCHARACTERIZED PROTEIN
Q9Y5Z0	BACE2	ENSP00000332979	1TM	SP	IN		3.4.23.45				PF00026;	Asp			cell surface [GO:0009986]; endoplasmic reticulum [GO:0005783]; endosome [GO:0005768]; Golgi apparatus [GO:0005794]; integral component of membrane [GO:0016021]; aspartic-type endopeptidase activity [GO:0004190]; beta-amyloid binding [GO:0001540]; beta-amyloid metabolic process [GO:0050435]; membrane protein ectodomain proteolysis [GO:0006509]; negative regulation of amyloid precursor protein bios…	beta-amyloid metabolic process [GO:0050435]; membrane protein ectodomain proteolysis [GO:0006509]; negative regulation of amyloid precursor protein biosynthetic process [GO:0042985]; peptide hormone processing [GO:0016486]; protein catabolic process [GO:0030163]; proteolysis [GO:0006508]	aspartic-type endopeptidase activity [GO:0004190]; beta-amyloid binding [GO:0001540]
O60391	GRIN3B	ENSP00000234389	3TM	SP	IN	1.A.10		RECEPTOR/TRANSPORTER	Alpha-type channel	CL0030	PF00060;	Ligand gated ion channel	FUNCTION: NMDA receptor subtype of glutamate-gated ion channels with reduced single-channel conductance, low calcium permeability and low voltage-dependent sensitivity to magnesium. Mediated by glycine.	Glutamate-gated ion channel (TC 1.A.10.1) family, NR3B/GRIN3B subfamily	calcium channel activity; cation channel activity; cell junction; dendrite; extracellular-glutamate-gated ion channel activity; glycine binding; ionotropic glutamate receptor signaling pathway; ion transmembrane transport; neuronal cell body; neurotransmitter binding; neurotransmitter receptor activity; N-methyl-D-aspartate selective glutamate receptor activity; N-methyl-D-aspartate selective glu…	calcium channel activity; cation channel activity; extracellular-glutamate-gated ion channel activity; ionotropic glutamate receptor signaling pathway; ion transmembrane transport; neurotransmitter receptor activity; N-methyl-D-aspartate selective glutamate receptor activity; protein insertion into membrane; regulation of calcium ion transport; synaptic transmission, glutamatergic	calcium channel activity; cation channel activity; extracellular-glutamate-gated ion channel activity; glycine binding; neurotransmitter binding; neurotransmitter receptor activity; N-methyl-D-aspartate selective glutamate receptor activity	O60391
F6TF88	GRID1	ENSP00000444455	3TM		IN	1.A.10		RECEPTOR/TRANSPORTER	Alpha-type channel	CL0030,PF01094	PF01094;PF00060;	Ligand gated ion channel	Ionotropic glutamate receptor activity		extracellular-glutamate-gated ion channel activity; ionotropic glutamate receptor activity; membrane	extracellular-glutamate-gated ion channel activity; ionotropic glutamate receptor activity	extracellular-glutamate-gated ion channel activity; ionotropic glutamate receptor activity
Q12879	GRIN2A	ENSP00000379818	3TM	SP	IN	1.A.10		RECEPTOR/TRANSPORTER	Alpha-type channel	CL0030,PF01094	PF01094;PF00060;PF10565;	Ligand gated ion channel	FUNCTION: NMDA receptor subtype of glutamate-gated ion channels possesses high calcium permeability and voltage-dependent sensitivity to magnesium. Activation requires binding of agonist to both types of subunits.	Glutamate-gated ion channel (TC 1.A.10.1) family, NR2A/GRIN2A subfamily	calcium channel activity; cell junction; cell surface; dendrite; directional locomotion; dopamine metabolic process; endoplasmic reticulum; extracellular-glutamate-gated ion channel activity; glutamate receptor signaling pathway; integral component of plasma membrane; ionotropic glutamate receptor signaling pathway; ion transmembrane transport; learning or memory; memory; negative regulation of p…	calcium channel activity; directional locomotion; dopamine metabolic process; extracellular-glutamate-gated ion channel activity; glutamate receptor signaling pathway; ionotropic glutamate receptor signaling pathway; ion transmembrane transport; learning or memory; memory; negative regulation of protein catabolic process; neurogenesis; N-methyl-D-aspartate selective glutamate receptor activity; p…	calcium channel activity; extracellular-glutamate-gated ion channel activity; N-methyl-D-aspartate selective glutamate receptor activity; zinc ion binding	Q12879
Q13002	GRIK2	ENSP00000397026	3TM		IN	1.A.10		RECEPTOR/TRANSPORTER	Alpha-type channel	CL0030,PF01094,CL0177	PF01094;PF00060;PF10613;	Ligand gated ion channel	FUNCTION: Ionotropic glutamate receptor. L-glutamate acts as an excitatory neurotransmitter at many synapses in the central nervous system. Binding of the excitatory neurotransmitter L-glutamate induces a conformation change, leading to the opening of the cation channel, and thereby converts the chemical signal to an electrical impulse. The receptor then desensitizes rapidly and enters a transien…	Glutamate-gated ion channel (TC 1.A.10.1) family, GRIK2 subfamily	behavioral fear response; cell junction; cellular calcium ion homeostasis; dendrite; dendrite cytoplasm; extracellular-glutamate-gated ion channel activity; glutamate receptor signaling pathway; integral component of plasma membrane; intracellular protein transport; ionotropic glutamate receptor signaling pathway; ion transmembrane transport; kainate selective glutamate receptor activity; kainate…	behavioral fear response; cellular calcium ion homeostasis; extracellular-glutamate-gated ion channel activity; glutamate receptor signaling pathway; intracellular protein transport; ionotropic glutamate receptor signaling pathway; ion transmembrane transport; kainate selective glutamate receptor activity; negative regulation of neuron apoptotic process; negative regulation of synaptic transmissi…	extracellular-glutamate-gated ion channel activity; kainate selective glutamate receptor activity	Q13002
Q9UHQ4	BCAP29	ENSP00000400718	3TM		IN	3.A.5.9.1;		TRANSPORTER	P-P-bond hydrolysis-driven transporters		PF05529	Bap31	FUNCTION: May play a role in anterograde transport of membrane proteins from the endoplasmic reticulum to the Golgi. May be involved in CASP8-mediated apoptosis (By similarity). {ECO:0000250}.	BCAP29/BCAP31 family	apoptotic process; endoplasmic reticulum membrane; ER to Golgi vesicle-mediated transport; integral component of membrane; intracellular protein transport; membrane; osteoblast differentiation; protein localization to endoplasmic reticulum exit site	apoptotic process; ER to Golgi vesicle-mediated transport; intracellular protein transport; osteoblast differentiation; protein localization to endoplasmic reticulum exit site
Q6PI25	CNIH2	ENSP00000310003	3TM		IN						PF03311;	Cornichon	FUNCTION: Regulates the trafficking and gating properties of AMPA-selective glutamate receptors (AMPARs). Promotes their targeting to the cell membrane and synapses and modulates their gating properties by regulating their rates of activation, deactivation and desensitization. Blocks CACNG8-mediated resensitization of AMPA receptors. {ECO:0000269|PubMed:20805473}.	Cornichon family	alpha-amino-3-hydroxy-5-methyl-4-isoxazolepropionic acid selective glutamate receptor complex; cell junction; dendrite; dendritic shaft; dendritic spine; endoplasmic reticulum membrane; intracellular signal transduction; localization within membrane; postsynaptic density; postsynaptic membrane; regulation of alpha-amino-3-hydroxy-5-methyl-4-isoxazole propionate selective glutamate receptor activi…	intracellular signal transduction; localization within membrane; regulation of alpha-amino-3-hydroxy-5-methyl-4-isoxazole propionate selective glutamate receptor activity; regulation of membrane potential; synaptic transmission, glutamatergic
Q8TBE1	CNIH3	ENSP00000272133	3TM		OUT						PF03311;	Cornichon			alpha-amino-3-hydroxy-5-methyl-4-isoxazolepropionic acid selective glutamate receptor complex [GO:0032281]; cell junction [GO:0030054]; dendritic shaft [GO:0043198]; intracellular [GO:0005622]; postsynaptic membrane [GO:0045211]; channel regulator activity [GO:0016247]; intracellular signal transduction [GO:0035556]; regulation of alpha-amino-3-hydroxy-5-methyl-4-isoxazole propionate selective gl…	intracellular signal transduction [GO:0035556]; regulation of alpha-amino-3-hydroxy-5-methyl-4-isoxazole propionate selective glutamate receptor activity [GO:2000311]; regulation of membrane potential [GO:0042391]; synaptic transmission, glutamatergic [GO:0035249]	channel regulator activity [GO:0016247]
Q2M3C6	C15orf27	ENSP00000373594	3TM		IN										calcium ion import; calcium ion transmembrane transport; integral component of membrane; membrane depolarization during action potential; plasma membrane; voltage-gated calcium channel activity	calcium ion import; calcium ion transmembrane transport; membrane depolarization during action potential; voltage-gated calcium channel activity	voltage-gated calcium channel activity
Q9UBR5	CKLF	ENSP00000264001	3TM		IN									Chemokine-like factor family	cell proliferation; chemokine activity; extracellular region; extracellular space; integral component of membrane; lymphocyte chemotaxis; macrophage chemotaxis; membrane; neutrophil chemotaxis; secretion by cell	cell proliferation; chemokine activity; lymphocyte chemotaxis; macrophage chemotaxis; neutrophil chemotaxis; secretion by cell	chemokine activity
Q86VR2	FAM134C	ENSP00000309432	3TM		IN									FAM134 family	integral component of membrane
Q96B96	TMEM159	ENSP00000409879	3TM		IN									TMEM159 family	integral component of membrane
Q8NCG7	DAGLB	ENSP00000297056	4TM_P		IN		3.1.1.-	ENZYME	Hydrolases	CL0028	PF01764;	Lipase_3	FUNCTION: Catalyzes the hydrolysis of diacylglycerol (DAG) to 2-arachidonoyl-glycerol (2-AG), the most abundant endocannabinoid in tissues. Required for axonal growth during development and for retrograde synaptic signaling at mature synapses. {ECO:0000269|PubMed:14610053}.	AB hydrolase superfamily, Lipase family	arachidonic acid metabolic process; blood coagulation; integral component of membrane; lipase activity; lipid catabolic process; lysosomal membrane; metal ion binding; neuroblast proliferation; neurotransmitter biosynthetic process; plasma membrane; platelet activation	arachidonic acid metabolic process; blood coagulation; lipase activity; lipid catabolic process; neuroblast proliferation; neurotransmitter biosynthetic process; platelet activation	lipase activity; metal ion binding		reviewed	CCDS47536.1;CCDS5350.1;
Q8WTR4	GDPD5	ENSP00000437049	4TM_P		IN		3.1.-.-	ENZYME	Hydrolases		PF03009;	GDPD	FUNCTION: Promotes neurite formation. Cooperates with PRDX1 to drive postmitotic motor neuron differentiation. The glycerophosphodiester phosphodiesterase activity may be required for its role in neuronal differentiation. May contribute to the osmotic regulation of cellular glycerophosphocholine.		axon [GO:0030424]; growth cone [GO:0030426]; integral component of membrane [GO:0016021]; neuronal cell body [GO:0043025]; perinuclear endoplasmic reticulum [GO:0097038]; glycerophosphocholine phosphodiesterase activity [GO:0047389]; glycerophosphodiester phosphodiesterase activity [GO:0008889]; cerebral cortex neuron differentiation [GO:0021895]; glycerol metabolic process [GO:0006071]; lipid me…	cerebral cortex neuron differentiation [GO:0021895]; glycerol metabolic process [GO:0006071]; lipid metabolic process [GO:0006629]; neuron projection development [GO:0031175]; positive regulation of cell cycle [GO:0045787]; positive regulation of neuron differentiation [GO:0045666]; regulation of timing of cell differentiation [GO:0048505]; spinal cord motor neuron differentiation [GO:0021522]	glycerophosphocholine phosphodiesterase activity [GO:0047389]; glycerophosphodiester phosphodiesterase activity [GO:0008889]		reviewed	CCDS8238.1;	Cancer
Q9NX47	MARH5_HUMAN	ENSP00000351813	4TM_P		IN		6.3.2.-	ENZYME	Ligases	CL0229	PF12906;	RINGv	FUNCTION: Mitochondrial E3 ubiquitin-protein ligase that plays a crucial role in the control of mitochondrial morphology by acting as a positive regulator of mitochondrial fission. May play a role in the prevention of cell senescence acting as a regulator of mitochondrial quality control. Promotes ubiquitination of FIS1, DNM1L and MFN1. {ECO:0000269|PubMed:16874301, ECO:0000269|PubMed:17606867, E…		endoplasmic reticulum; endoplasmic reticulum membrane; GTPase binding; integral component of membrane; ligase activity; membrane; mitochondrial outer membrane; negative regulation of cell aging; positive regulation of mitochondrial fission; protein autoubiquitination; protein localization to mitochondrion; protein polyubiquitination; regulation of mitochondrial fission; ubiquitin-protein transfer…	ligase activity; negative regulation of cell aging; positive regulation of mitochondrial fission; protein autoubiquitination; protein localization to mitochondrion; protein polyubiquitination; regulation of mitochondrial fission; ubiquitin-protein transferase activity	GTPase binding; ligase activity; ubiquitin-protein transferase activity; zinc ion binding		reviewed	CCDS7420.1;
O00237	RNF103	ENSP00000237455	4TM_P		IN		6.3.2.-	ENZYME	Ligases	CL0229	PF13639;	zf-RING_2	FUNCTION: Acts as an E2-dependent E3 ubiquitin-protein ligase, probably involved in the ER-associated protein degradation pathway. {ECO:0000269|PubMed:10500182, ECO:0000269|PubMed:18675248}.		central nervous system development; endoplasmic reticulum; endoplasmic reticulum membrane; ER-associated ubiquitin-dependent protein catabolic process; integral component of membrane; ligase activity; protein ubiquitination; ubiquitin-protein transferase activity; zinc ion binding	central nervous system development; ER-associated ubiquitin-dependent protein catabolic process; ligase activity; protein ubiquitination; ubiquitin-protein transferase activity	ligase activity; ubiquitin-protein transferase activity; zinc ion binding		reviewed	CCDS33237.1;								Depressive disease
Q86TM6	SYVN1	ENSP00000302035	4TM_P		IN		6.3.2.-	ENZYME	Ligases	CL0229	PF13639;	zf-RING_2	FUNCTION: Acts as an E3 ubiquitin-protein ligase which accepts ubiquitin specifically from endoplasmic reticulum-associated UBC7 E2 ligase and transfers it to substrates, promoting their degradation. Component of the endoplasmic reticulum quality control (ERQC) system also called ER-associated degradation (ERAD) involved in ubiquitin-dependent degradation of misfolded endoplasmic reticulum protei…	HRD1 family	acid-amino acid ligase activity; activation of signaling protein activity involved in unfolded protein response; cellular protein metabolic process; endoplasmic reticulum; endoplasmic reticulum membrane; endoplasmic reticulum unfolded protein response; ER-associated ubiquitin-dependent protein catabolic process; integral component of membrane; in utero embryonic development; membrane; negative re…	acid-amino acid ligase activity; activation of signaling protein activity involved in unfolded protein response; cellular protein metabolic process; endoplasmic reticulum unfolded protein response; ER-associated ubiquitin-dependent protein catabolic process; in utero embryonic development; negative regulation of endoplasmic reticulum stress-induced intrinsic apoptotic signaling pathway; protein N…	acid-amino acid ligase activity; ubiquitin protein ligase activity; zinc ion binding		reviewed	CCDS31605.1;CCDS8097.1;
P38435	GGCX	ENSP00000408045	4TM_P		IN		4.1.1.90	ENZYME	Lyases		PF05090;	VKG carbox	FUNCTION: Mediates the vitamin K-dependent carboxylation of glutamate residues to calcium-binding gamma-carboxyglutamate (Gla) residues with the concomitant conversion of the reduced hydroquinone form of vitamin K to vitamin K epoxide. {ECO:0000269|PubMed:17073445}.		endoplasmic reticulum membrane [GO:0005789]; integral component of membrane [GO:0016021]; membrane [GO:0016020]; gamma-glutamyl carboxylase activity [GO:0008488]; blood coagulation [GO:0007596]; cellular protein metabolic process [GO:0044267]; cellular protein modification process [GO:0006464]; peptidyl-glutamic acid carboxylation [GO:0017187]; post-translational protein modification [GO:0043687]	blood coagulation [GO:0007596]; cellular protein metabolic process [GO:0044267]; cellular protein modification process [GO:0006464]; peptidyl-glutamic acid carboxylation [GO:0017187]; post-translational protein modification [GO:0043687]	gamma-glutamyl carboxylase activity [GO:0008488]	P38435	reviewed	CCDS1978.1;CCDS46353.1;		Pseudoxanthoma elasticum, Vitamin K deficiency hemorrhagic disease, Cutis laxa, Nephrolithiasis, Angioid streaks		Combined deficiency of vitamin K-dependent clotting factors 1 (VKCFD1), Pseudoxanthoma elasticum-like disorder with multiple coagulation factor deficiency (PXEL-MCFD),
Q5VWC8	PTPLAD2	ENSP00000419503	4TM_P		IN		4.2.1.134	ENZYME	Lyases		PF04387;	PTPLA	FUNCTION: Responsible for the dehydration step in very long-chain fatty acid (VLCFA) synthesis. {ECO:0000269|PubMed:18554506}.	Very long-chain fatty acids dehydratase HACD family	endoplasmic reticulum membrane; fatty acid biosynthetic process; integral component of membrane; lyase activity	fatty acid biosynthetic process; lyase activity	lyase activity		reviewed	CCDS43791.1;	Cancer							Hyperuricemia	Influenza	Chronic lymphocytic leukemia
Q6Y1H2	PTPLB	ENSP00000373153	4TM_P		IN		4.2.1.134	ENZYME	Lyases		PF04387;	PTPLA	FUNCTION: Responsible for the dehydration step in very long-chain fatty acid (VLCFA) synthesis. {ECO:0000269|PubMed:18554506}.	Very long-chain fatty acids dehydratase HACD family	endoplasmic reticulum membrane; fatty acid biosynthetic process; integral component of membrane; lyase activity	fatty acid biosynthetic process; lyase activity	lyase activity		reviewed	CCDS46895.1;	Cancer							Nasopharynx carcinoma	Schizophrenia	Type 2 diabetes mellitus	Multiple sclerosis
A0A087X1C5	CYP2D7	ENSP00000484065	4TM_P		OUT		1.14.14.1	ENZYME	Oxidoreductases		PF00067;	p450	FUNCTION: May be responsible for the metabolism of many drugs and environmental chemicals that it oxidizes. It may be involved in the metabolism of codeine to morphine (PubMed:15051713). However, another study could not confirm it (PubMed:18838503). {ECO:0000269|PubMed:15051713, ECO:0000269|PubMed:18838503}.		cytoplasm [GO:0005737]; integral component of membrane [GO:0016021]; mitochondrion [GO:0005739]; aromatase activity [GO:0070330]; heme binding [GO:0020037]; iron ion binding [GO:0005506]; exogenous drug catabolic process [GO:0042738]; xenobiotic metabolic process [GO:0006805]	exogenous drug catabolic process [GO:0042738]; xenobiotic metabolic process [GO:0006805]	aromatase activity [GO:0070330]; heme binding [GO:0020037]; iron ion binding [GO:0005506]		reviewed	no ccds
Q7Z449	CYP2U1	ENSP00000333212	4TM_P		OUT		1.14.14.1	ENZYME	Oxidoreductases		PF00067;	p450	FUNCTION: Catalyzes the hydroxylation of arachidonic acid, docosahexaenoic acid and other long chain fatty acids. May modulate the arachidonic acid signaling pathway and play a role in other fatty acid signaling processes. {ECO:0000269|PubMed:14660610}.		cytoplasm [GO:0005737]; endoplasmic reticulum membrane [GO:0005789]; integral component of membrane [GO:0016021]; intracellular membrane-bounded organelle [GO:0043231]; aromatase activity [GO:0070330]; heme binding [GO:0020037]; iron ion binding [GO:0005506]; oxidoreductase activity, acting on paired donors, with incorporation or reduction of molecular oxygen, reduced flavin or flavoprotein as on…	arachidonic acid metabolic process [GO:0019369]; exogenous drug catabolic process [GO:0042738]; omega-hydroxylase P450 pathway [GO:0097267]; organic acid metabolic process [GO:0006082]; oxidation-reduction process [GO:0055114]; small molecule metabolic process [GO:0044281]; xenobiotic metabolic process [GO:0006805]	aromatase activity [GO:0070330]; heme binding [GO:0020037]; iron ion binding [GO:0005506]; oxidoreductase activity, acting on paired donors, with incorporation or reduction of molecular oxygen, reduced flavin or flavoprotein as one donor, and incorporation of one atom of oxygen [GO:0016712]; oxygen binding [GO:0019825]; steroid hydroxylase activity [GO:0008395]		reviewed	CCDS34047.1;		Paraplegia		Spastic paraplegia 56, autosomal recessive
Q9NYL5	CYP39A1	ENSP00000275016	4TM_P		OUT		1.14.13.99	ENZYME	Oxidoreductases	N	PF00067;	p450	FUNCTION: Involved in the bile acid metabolism. Has a preference for 24-hydroxycholesterol, and converts it into a 7-alpha-hydroxylated product.	Cytochrome P450 family	24-hydroxycholesterol 7alpha-hydroxylase activity; bile acid biosynthetic process; bile acid catabolic process; bile acid metabolic process; cholesterol catabolic process; digestion; endoplasmic reticulum membrane; heme binding; intracellular membrane-bounded organelle; iron ion binding; oxysterol 7-alpha-hydroxylase activity; small molecule metabolic process; steroid 7-alpha-hydroxylase activity…	24-hydroxycholesterol 7alpha-hydroxylase activity; bile acid biosynthetic process; bile acid catabolic process; bile acid metabolic process; cholesterol catabolic process; digestion; oxysterol 7-alpha-hydroxylase activity; small molecule metabolic process; steroid 7-alpha-hydroxylase activity; sterol metabolic process; xenobiotic metabolic process	24-hydroxycholesterol 7alpha-hydroxylase activity; heme binding; iron ion binding; oxysterol 7-alpha-hydroxylase activity; steroid 7-alpha-hydroxylase activity		reviewed	CCDS4916.1;
Q15392	DHCR24	ENSP00000360316	4TM_P		IN		1.3.1.72	ENZYME	Oxidoreductases	CL0077	PF01565;	FAD_binding_4	FUNCTION: Catalyzes the reduction of the delta-24 double bond of sterol intermediates. Protects cells from oxidative stress by reducing caspase 3 activity during apoptosis induced by oxidative stress. Also protects against amyloid-beta peptide-induced apoptosis. {ECO:0000269|PubMed:11007892, ECO:0000269|PubMed:11519011, ECO:0000269|PubMed:22010141}.	FAD-binding oxidoreductase/transferase type 4 family	amyloid precursor protein catabolic process; apoptotic process; cell cycle arrest; cholesterol biosynthetic process; cytoskeleton; cytosol; delta24(24-1) sterol reductase activity; delta24-sterol reductase activity; endoplasmic reticulum; endoplasmic reticulum membrane; enzyme binding; flavin adenine dinucleotide binding; Golgi membrane; integral component of membrane; male genitalia development;…	amyloid precursor protein catabolic process; apoptotic process; cell cycle arrest; cholesterol biosynthetic process; delta24(24-1) sterol reductase activity; delta24-sterol reductase activity; male genitalia development; membrane organization; negative regulation of apoptotic process; negative regulation of cell proliferation; negative regulation of cysteine-type endopeptidase activity involved i…	delta24(24-1) sterol reductase activity; delta24-sterol reductase activity; enzyme binding; flavin adenine dinucleotide binding; oxidoreductase activity, acting on the CH-CH group of donors, NAD or NADP as acceptor; peptide antigen binding; UDP-N-acetylmuramate dehydrogenase activity		reviewed	CCDS600.1;		Desmosterolosis (DESMOS)						Alzheimer's disease
Q7L5A8	FA2H	ENSP00000219368	4TM_P		IN		1.-.-.-	ENZYME	Oxidoreductases	N	PF00173;PF04116;	Cytochrome b5, FA desaturase	FUNCTION: Required for alpha-hydroxylation of free fatty acids and the formation of alpha-hydroxylated sphingolipids. {ECO:0000269|PubMed:15337768, ECO:0000269|PubMed:17355976}.	Sterol desaturase family, SCS7 subfamily	central nervous system myelin maintenance; endoplasmic reticulum; endoplasmic reticulum membrane; fatty acid alpha-hydroxylase activity; fatty acid biosynthetic process; fatty acid metabolic process; heme binding; integral component of membrane; iron ion binding; lipid modification; peripheral nervous system myelin maintenance; regulation of cell proliferation; regulation of hair cycle; sebaceous…	central nervous system myelin maintenance; fatty acid alpha-hydroxylase activity; fatty acid biosynthetic process; fatty acid metabolic process; lipid modification; peripheral nervous system myelin maintenance; regulation of cell proliferation; regulation of hair cycle; sebaceous gland cell differentiation; sphingolipid metabolic process	fatty acid alpha-hydroxylase activity; heme binding; iron ion binding		reviewed	CCDS10911.1;		Spastic paraplegia 35						Paraplegia	Hallervorden-Spatz syndrome	Aceruloplasminemia	Sjogren-Larsson syndrome	Axonal neuropathy
O95864	FADS2	ENSP00000278840	4TM_P		IN		1.14.19.-	ENZYME	Oxidoreductases	N	PF00173;PF00487;	Cytochrome b5, FA desaturase	FUNCTION: Component of a lipid metabolic pathway that catalyzes biosynthesis of highly unsaturated fatty acids (HUFA) from precursor essential polyunsaturated fatty acids (PUFA) linoleic acid (LA) (18:2n-6) and alpha-linolenic acid (ALA) (18:3n-3). Catalyzes the first and rate limiting step in this pathway which is the desaturation of LA (18:2n-6) and ALA (18:3n-3) into gamma-linoleic acid (GLA) …	Fatty acid desaturase family	alpha-linolenic acid metabolic process; endoplasmic reticulum membrane; heme binding; integral component of plasma membrane; iron ion binding; linoleic acid metabolic process; membrane; small molecule metabolic process; stearoyl-CoA 9-desaturase activity; unsaturated fatty acid biosynthetic process; unsaturated fatty acid metabolic process	alpha-linolenic acid metabolic process; linoleic acid metabolic process; small molecule metabolic process; stearoyl-CoA 9-desaturase activity; unsaturated fatty acid biosynthetic process; unsaturated fatty acid metabolic process	heme binding; iron ion binding; stearoyl-CoA 9-desaturase activity		reviewed	CCDS60807.1;CCDS60808.1;CCDS8012.1;	Cancer							Attention deficit hyperactivity disorder	Diabetes mellitus	Breast cancer	Obesity
P37059	HSD17B2	ENSP00000199936	4TM_P		IN		1.1.1.62; 1.1.1.239	ENZYME	Oxidoreductases	CL0063	PF00106;	adh_short	FUNCTION: Capable of catalyzing the interconversion of testosterone and androstenedione, as well as estradiol and estrone. Also has 20-alpha-HSD activity. Uses NADH while EDH17B3 uses NADPH.	Short-chain dehydrogenases/reductases (SDR) family	17-alpha,20-alpha-dihydroxypregn-4-en-3-one dehydrogenase activity; endoplasmic reticulum membrane; estradiol 17-beta-dehydrogenase activity; integral component of membrane; in utero embryonic development; placenta development; response to retinoic acid; steroid biosynthetic process; testosterone dehydrogenase (NAD+) activity	17-alpha,20-alpha-dihydroxypregn-4-en-3-one dehydrogenase activity; estradiol 17-beta-dehydrogenase activity; in utero embryonic development; placenta development; response to retinoic acid; steroid biosynthetic process; testosterone dehydrogenase (NAD+) activity	17-alpha,20-alpha-dihydroxypregn-4-en-3-one dehydrogenase activity; estradiol 17-beta-dehydrogenase activity; testosterone dehydrogenase (NAD+) activity		reviewed	CCDS10936.1;	Cancer							Stomach cancer	Endometriosis	Breast cancer	Polycystic ovary syndrome
P03923	MT-ND6	ENSP00000354665	4TM_P	SP	IN		1.6.5.3	ENZYME	Oxidoreductases		PF00499;	Oxidored_q3	FUNCTION: Core subunit of the mitochondrial membrane respiratory chain NADH dehydrogenase (Complex I) that is believed to belong to the minimal assembly required for catalysis. Complex I functions in the transfer of electrons from NADH to the respiratory chain. The immediate electron acceptor for the enzyme is believed to be ubiquinone (By similarity). {ECO:0000250}.		integral component of membrane [GO:0016021]; mitochondrial inner membrane [GO:0005743]; respiratory chain [GO:0070469]; NADH dehydrogenase (ubiquinone) activity [GO:0008137]; cellular metabolic process [GO:0044237]; respiratory electron transport chain [GO:0022904]; response to cocaine [GO:0042220]; response to hydrogen peroxide [GO:0042542]; response to nicotine [GO:0035094]; small molecule meta…	cellular metabolic process [GO:0044237]; respiratory electron transport chain [GO:0022904]; response to cocaine [GO:0042220]; response to hydrogen peroxide [GO:0042542]; response to nicotine [GO:0035094]; small molecule metabolic process [GO:0044281]	NADH dehydrogenase (ubiquinone) activity [GO:0008137]		reviewed	no ccds		Leber hereditary optic neuropathy, MELAS syndrome		Leber hereditary optic neuropathy (LHON), Mitochondrial encephalomyopathy with lactic acidosis and stroke-like episodes syndrome (MELAS), Mitochondrial complex I deficiency (MT-C1D), Leber hereditary optic neuropathy with dystonia (LDYT)
O75845	SC5D	ENSP00000264027	4TM		OUT		1.14.21.6	ENZYME	Oxidoreductases		PF04116;	FA_hydroxlase	FUNCTION: Catalyzes a dehydrogenation to introduce C5-6 double bond into lathosterol.		endoplasmic reticulum membrane [GO:0005789]; integral component of membrane [GO:0016021]; C-5 sterol desaturase activity [GO:0000248]; iron ion binding [GO:0005506]; lathosterol oxidase activity [GO:0050046]; cholesterol biosynthetic process [GO:0006695]; cholesterol biosynthetic process via lathosterol [GO:0033490]; fatty acid biosynthetic process [GO:0006633]; lipid metabolic process [GO:000662…	cholesterol biosynthetic process [GO:0006695]; cholesterol biosynthetic process via lathosterol [GO:0033490]; fatty acid biosynthetic process [GO:0006633]; lipid metabolic process [GO:0006629]; small molecule metabolic process [GO:0044281]	C-5 sterol desaturase activity [GO:0000248]; iron ion binding [GO:0005506]; lathosterol oxidase activity [GO:0050046]		reviewed	CCDS8435.1;				Lathosterolosis
O00767	SCD	ENSP00000359380	4TM_P		IN		1.14.19.1	ENZYME	Oxidoreductases	N	PF00487;	FA_desaturase	FUNCTION: Terminal component of the liver microsomal stearyl-CoA desaturase system, that utilizes O(2) and electrons from reduced cytochrome b5 to catalyze the insertion of a double bond into a spectrum of fatty acyl-CoA substrates including palmitoyl-CoA and stearoyl-CoA.	Fatty acid desaturase family	endoplasmic reticulum; endoplasmic reticulum membrane; fatty acid biosynthetic process; integral component of membrane; iron ion binding; membrane; stearoyl-CoA 9-desaturase activity	fatty acid biosynthetic process; stearoyl-CoA 9-desaturase activity	iron ion binding; stearoyl-CoA 9-desaturase activity		reviewed	CCDS7493.1;	Cancer							Prostate cancer	Diabetes mellitus	Breast cancer	Obesity	Hyperlipidemia	Sickle cell disease
Q86SK9	SCD5	ENSP00000316329	4TM_P		IN		1.14.19.1	ENZYME	Oxidoreductases	N	PF00487;	FA_desaturase	FUNCTION: Fatty acid delta-9-desaturase that introduces a double bond in fatty acyl-coenzyme A at the delta-9 position. {ECO:0000269|PubMed:15907797}.	Fatty acid desaturase family	endoplasmic reticulum membrane; fatty acid biosynthetic process; integral component of membrane; iron ion binding; stearoyl-CoA 9-desaturase activity	fatty acid biosynthetic process; stearoyl-CoA 9-desaturase activity	iron ion binding; stearoyl-CoA 9-desaturase activity		reviewed	CCDS34024.1;CCDS3595.1;								Sickle cell disease
Q8N0U8	VKORC1L1	ENSP00000353998	4TM_P		IN		1.1.4.1	ENZYME	Oxidoreductases		PF07884;	VKOR	FUNCTION: Involved in vitamin K metabolism. Can reduce inactive vitamin K 2,3-epoxide to active vitamin K (in vitro), and may contribute to vitamin K-mediated protection against oxidative stress. Plays a role in vitamin K-dependent gamma-carboxylation of Glu residues in target proteins. {ECO:0000269|PubMed:21367861, ECO:0000269|PubMed:23928358, ECO:0000269|PubMed:24532791}.	VKOR family	cellular response to oxidative stress; endoplasmic reticulum membrane; integral component of membrane; peptidyl-glutamic acid carboxylation; quinone binding; vitamin-K-epoxide reductase (warfarin-sensitive) activity; vitamin K metabolic process	cellular response to oxidative stress; peptidyl-glutamic acid carboxylation; vitamin-K-epoxide reductase (warfarin-sensitive) activity; vitamin K metabolic process	quinone binding; vitamin-K-epoxide reductase (warfarin-sensitive) activity	Q8N0U8	reviewed	CCDS5529.1;CCDS64663.1;
Q99943	AGPAT1	ENSP00000378874	4TM_P		IN		2.3.1.51	ENZYME	Transferases	CL0228	PF01553;	Acyltransferase	FUNCTION: Converts lysophosphatidic acid (LPA) into phosphatidic acid by incorporating an acyl moiety at the sn-2 position of the glycerol backbone. {ECO:0000269|PubMed:21873652}.	1-acyl-sn-glycerol-3-phosphate acyltransferase family	1-acylglycerol-3-phosphate O-acyltransferase activity; CDP-diacylglycerol biosynthetic process; cellular lipid metabolic process; endoplasmic reticulum; endoplasmic reticulum membrane; energy reserve metabolic process; glycerophospholipid biosynthetic process; integral component of membrane; membrane; phosphatidic acid biosynthetic process; phospholipid metabolic process; positive regulation of c…	1-acylglycerol-3-phosphate O-acyltransferase activity; CDP-diacylglycerol biosynthetic process; cellular lipid metabolic process; energy reserve metabolic process; glycerophospholipid biosynthetic process; phosphatidic acid biosynthetic process; phospholipid metabolic process; positive regulation of cellular metabolic process; positive regulation of cytokine-mediated signaling pathway; positive r…	1-acylglycerol-3-phosphate O-acyltransferase activity		reviewed	CCDS4744.1;								Lipodystrophy
A1L0T0	ILVBL	ENSP00000263383	4TM_P		OUT		2.2.1.-	ENZYME	Transferases		PF02775;PF00205;PF02776;	TPP_enzymeC			integral component of membrane [GO:0016021]; membrane [GO:0016020]; magnesium ion binding [GO:0000287]; thiamine pyrophosphate binding [GO:0030976]; transferase activity [GO:0016740]		magnesium ion binding [GO:0000287]; thiamine pyrophosphate binding [GO:0030976]; transferase activity [GO:0016740]		reviewed	CCDS12325.1;		Localized scleroderma, Rosacea
Q6UWP7	LCLAT1	ENSP00000310551	4TM_P		IN		2.3.1.-; 2.3.1.51	ENZYME	Transferases	CL0228	PF01553;	Acyltransferase	FUNCTION: Acyl-CoA:lysocardiolipin acyltransferase. Possesses both lysophosphatidylinositol acyltransferase (LPIAT) and lysophosphatidylglycerol acyltransferase (LPGAT) activities. Recognizes both monolysocardiolipin and dilysocardiolipin as substrates with a preference for linoleoyl-CoA and oleoyl-CoA as acyl donors. Acts as a remodeling enzyme for cardiolipin, a major membrane polyglycerophosph…	1-acyl-sn-glycerol-3-phosphate acyltransferase family	1-acylglycerol-3-phosphate O-acyltransferase activity; cardiolipin acyl-chain remodeling; CDP-diacylglycerol biosynthetic process; cellular lipid metabolic process; endoplasmic reticulum membrane; glycerophospholipid biosynthetic process; integral component of membrane; membrane; multicellular organismal development; phosphatidic acid biosynthetic process; phospholipid metabolic process; small mo…	1-acylglycerol-3-phosphate O-acyltransferase activity; cardiolipin acyl-chain remodeling; CDP-diacylglycerol biosynthetic process; cellular lipid metabolic process; glycerophospholipid biosynthetic process; multicellular organismal development; phosphatidic acid biosynthetic process; phospholipid metabolic process; small molecule metabolic process; triglyceride biosynthetic process	1-acylglycerol-3-phosphate O-acyltransferase activity		reviewed	CCDS1772.1;CCDS42670.1;								Barth syndrome
Q96N66	MBOAT7	ENSP00000410503	4TM_P		IN		2.3.1.-; 2.3.1.n4	ENZYME	Transferases	CL0517	PF03062;	MOAT	FUNCTION: Acyltransferase which mediates the conversion of lysophosphatidylinositol (1-acylglycerophosphatidylinositol or LPI) into phosphatidylinositol (1,2-diacyl-sn-glycero-3-phosphoinositol or PI) (LPIAT activity). Prefers arachidonoyl-CoA as the acyl donor. Lysophospholipid acyltransferases (LPLATs) catalyze the reacylation step of the phospholipid remodeling pathway also known as the Lands …	Membrane-bound acyltransferase family	endoplasmic reticulum membrane; glycerophospholipid biosynthetic process; integral component of membrane; layer formation in cerebral cortex; lysophospholipid acyltransferase activity; membrane; phosphatidylinositol acyl-chain remodeling; phospholipid metabolic process; small molecule metabolic process; ventricular system development	glycerophospholipid biosynthetic process; layer formation in cerebral cortex; lysophospholipid acyltransferase activity; phosphatidylinositol acyl-chain remodeling; phospholipid metabolic process; small molecule metabolic process; ventricular system development	lysophospholipid acyltransferase activity		reviewed	CCDS12883.1;CCDS54315.1;CCDS54316.1;
Q3SYC2	MOGAT2	ENSP00000436537	4TM_P		IN		2.3.1.22	ENZYME	Transferases		PF03982;	DAGAT	FUNCTION: Catalyzes the formation of diacylglycerol from 2-monoacylglycerol and fatty acyl-CoA. Has a preference toward monoacylglycerols containing unsaturated fatty acids in an order of C18:3 > C18:2 > C18:1 > C18:0. Plays a central role in absorption of dietary fat in the small intestine by catalyzing the resynthesis of triacylglycerol in enterocytes. May play a role in diet-induced obesity. {…		endoplasmic reticulum [GO:0005783]; endoplasmic reticulum membrane [GO:0005789]; integral component of membrane [GO:0016021]; 2-acylglycerol O-acyltransferase activity [GO:0003846]; acetyltransferase activity [GO:0016407]; diacylglycerol biosynthetic process [GO:0006651]; glycerol metabolic process [GO:0006071]; intestinal absorption [GO:0050892]; triglyceride biosynthetic process [GO:0019432]	diacylglycerol biosynthetic process [GO:0006651]; glycerol metabolic process [GO:0006071]; intestinal absorption [GO:0050892]; triglyceride biosynthetic process [GO:0019432]	2-acylglycerol O-acyltransferase activity [GO:0003846]; acetyltransferase activity [GO:0016407]		reviewed	CCDS8240.1;
Q96LT4	SAMD8	ENSP00000361772	4TM_P		IN		2.7.8.-	ENZYME	Transferases	CL0003	PF14360;PF00536;	PAP2, SAM_1	Ceramide biosynthetic process	Sphingomyelin synthase family	ceramide biosynthetic process; integral component of endoplasmic reticulum membrane; integral component of membrane; regulation of ceramide biosynthetic process; sphingomyelin biosynthetic process; transferase activity	ceramide biosynthetic process; regulation of ceramide biosynthetic process; sphingomyelin biosynthetic process; transferase activity	transferase activity		reviewed	CCDS53543.1;CCDS7347.1;								Sick sinus syndrome
Q9UL54	TAOK2	ENSP00000310094	4TM_P		IN		2.7.11.1	ENZYME	Transferases	CL0016	PF00069;	Pkinase	FUNCTION: Serine/threonine-protein kinase involved in different processes such as membrane blebbing and apoptotic bodies formation DNA damage response and MAPK14/p38 MAPK stress-activated MAPK cascade. Phosphorylates itself, MBP, activated MAPK8, MAP2K3, MAP2K6 and tubulins. Activates the MAPK14/p38 MAPK signaling pathway through the specific activation and phosphorylation of the upstream MAP2K3 …	Protein kinase superfamily, STE Ser/Thr protein kinase family, STE20 subfamily	actin cytoskeleton organization; activation of MAPKK activity; apoptotic process; ATP binding; cell migration; cellular response to DNA damage stimulus; cytoplasm; cytoplasmic membrane-bounded vesicle; cytoplasmic vesicle membrane; cytoskeleton; dendrite; focal adhesion assembly; G2 DNA damage checkpoint; integral component of membrane; MAP kinase kinase kinase activity; mitogen-activated protein…	actin cytoskeleton organization; activation of MAPKK activity; apoptotic process; cell migration; cellular response to DNA damage stimulus; focal adhesion assembly; G2 DNA damage checkpoint; MAP kinase kinase kinase activity; positive regulation of JNK cascade; positive regulation of stress-activated MAPK cascade; protein serine/threonine kinase activity; protein targeting to membrane; regulation…	ATP binding; MAP kinase kinase kinase activity; mitogen-activated protein kinase kinase binding; protein serine/threonine kinase activity		reviewed	CCDS10662.1;CCDS10663.1;CCDS58448.1;								Autism spectrum disorder
Q8WTX9	ZDHHC1	ENSP00000340299	4TM		IN		2.3.1.225	ENZYME	Transferases	CL0167	PF01529;	zf-DHHC	Enzyme	DHHC palmitoyltransferase family	DNA binding; endoplasmic reticulum; extracellular vesicular exosome; integral component of membrane; palmitoyltransferase activity; protein-cysteine S-palmitoyltransferase activity; protein palmitoylation; zinc ion binding	palmitoyltransferase activity; protein-cysteine S-palmitoyltransferase activity; protein palmitoylation	DNA binding; palmitoyltransferase activity; protein-cysteine S-palmitoyltransferase activity; zinc ion binding		reviewed	CCDS10836.1;
Q9H8X9	ZDHHC11	ENSP00000283441	4TM		IN		2.3.1.225	ENZYME	Transferases	CL0167	PF01529;	zf-DHHC		DHHC palmitoyltransferase family	endoplasmic reticulum [GO:0005783]; integral component of membrane [GO:0016021]; protein-cysteine S-palmitoyltransferase activity [GO:0019706]; zinc ion binding [GO:0008270]	protein-cysteine S-palmitoyltransferase activity [GO:0019706]	protein-cysteine S-palmitoyltransferase activity [GO:0019706]; zinc ion binding [GO:0008270]		reviewed	CCDS3857.1;	Cancer	Carcinoma	Urinary bladder cancer	Non-small cell lung carcinoma
Q96GR4	ZDHHC12	ENSP00000361748	4TM		IN		2.3.1.225	ENZYME	Transferases	CL0167	PF01529;	zf-DHHC	Enzyme	DHHC palmitoyltransferase family	integral component of membrane; protein-cysteine S-palmitoyltransferase activity; zinc ion binding	protein-cysteine S-palmitoyltransferase activity	protein-cysteine S-palmitoyltransferase activity; zinc ion binding		reviewed	CCDS6909.1;								Neuronal ceroid lipofuscinosis
Q8IZN3	ZDHHC14	ENSP00000352821	4TM		IN		2.3.1.225	ENZYME	Transferases	CL0167	PF01529;	zf-DHHC	Enzyme	DHHC palmitoyltransferase family, ERF2/ZDHHC9 subfamily	endoplasmic reticulum; integral component of membrane; palmitoyltransferase activity; protein-cysteine S-palmitoyltransferase activity; protein palmitoylation; zinc ion binding	palmitoyltransferase activity; protein-cysteine S-palmitoyltransferase activity; protein palmitoylation	palmitoyltransferase activity; protein-cysteine S-palmitoyltransferase activity; zinc ion binding		reviewed	CCDS47510.1;CCDS5252.1;
Q96MV8	ZDHHC15	ENSP00000362465	4TM		IN		2.3.1.225	ENZYME	Transferases	CL0167	PF01529;	zf-DHHC	FUNCTION: Palmitoyltransferase specific for GAP43 and DLG4/PSD95. {ECO:0000250}.	DHHC palmitoyltransferase family	establishment of protein localization; extracellular vesicular exosome; Golgi apparatus; integral component of membrane; palmitoyltransferase activity; protein-cysteine S-palmitoyltransferase activity; protein palmitoylation; synaptic vesicle maturation; zinc ion binding	establishment of protein localization; palmitoyltransferase activity; protein-cysteine S-palmitoyltransferase activity; protein palmitoylation; synaptic vesicle maturation	palmitoyltransferase activity; protein-cysteine S-palmitoyltransferase activity; zinc ion binding		reviewed	CCDS14430.1;CCDS55454.1;		Mental retardation, X-linked 91 (MRX91)						Intellectual disability	Polyhydramnios
Q969W1	ZDHHC16	ENSP00000323360	4TM	SP	IN		2.3.1.225	ENZYME	Transferases	CL0167	PF01529;	zf-DHHC	FUNCTION: May be involved in apoptosis regulation. {ECO:0000250}.	DHHC palmitoyltransferase family	apoptotic process; endoplasmic reticulum membrane; integral component of membrane; palmitoyltransferase activity; protein-cysteine S-palmitoyltransferase activity; protein palmitoylation; zinc ion binding	apoptotic process; palmitoyltransferase activity; protein-cysteine S-palmitoyltransferase activity; protein palmitoylation	palmitoyltransferase activity; protein-cysteine S-palmitoyltransferase activity; zinc ion binding		reviewed	CCDS7460.1;CCDS7461.1;CCDS7462.1;CCDS7463.1;
Q9NUE0	ZDHHC18	ENSP00000363257	4TM		IN		2.3.1.225	ENZYME	Transferases	CL0167	PF01529;	zf-DHHC	FUNCTION: Has palmitoyltransferase activity towards HRAS and LCK. {ECO:0000250}.	DHHC palmitoyltransferase family, ERF2/ZDHHC9 subfamily	cellular protein localization; Golgi apparatus; integral component of membrane; palmitoyltransferase activity; protein-cysteine S-palmitoyltransferase activity; protein palmitoylation; zinc ion binding	cellular protein localization; palmitoyltransferase activity; protein-cysteine S-palmitoyltransferase activity; protein palmitoylation	palmitoyltransferase activity; protein-cysteine S-palmitoyltransferase activity; zinc ion binding		reviewed	CCDS30650.1;
Q8WVZ1	ZDHHC19	ENSP00000296326	4TM		IN		2.3.1.225	ENZYME	Transferases	CL0167	PF01529;	zf-DHHC	Enzyme	DHHC palmitoyltransferase family	endoplasmic reticulum; integral component of membrane; protein-cysteine S-palmitoyltransferase activity; zinc ion binding	protein-cysteine S-palmitoyltransferase activity	protein-cysteine S-palmitoyltransferase activity; zinc ion binding		reviewed	CCDS43190.1;
Q9UIJ5	ZDHHC2	ENSP00000262096	4TM		IN		2.3.1.225	ENZYME	Transferases	CL0167	PF01529;	zf-DHHC	FUNCTION: Palmitoyltransferase specific for GAP43 and DLG4/PSD95. {ECO:0000250}.	DHHC palmitoyltransferase family	endoplasmic reticulum; Golgi apparatus; integral component of plasma membrane; palmitoyltransferase activity; protein-cysteine S-palmitoyltransferase activity; protein palmitoylation; recycling endosome membrane; zinc ion binding	palmitoyltransferase activity; protein-cysteine S-palmitoyltransferase activity; protein palmitoylation	palmitoyltransferase activity; protein-cysteine S-palmitoyltransferase activity; zinc ion binding		reviewed	CCDS47810.1;	Cancer	Cancer - mutations in ZDHHC2 involved in hepatocellular carcinoma and colorectal cancer						Interstitial cystitis
Q5W0Z9	ZDHHC20	ENSP00000383433	4TM		IN		2.3.1.225	ENZYME	Transferases	CL0167	PF01529;	zf-DHHC	Enzyme	DHHC palmitoyltransferase family	integral component of membrane; membrane; palmitoyltransferase activity; plasma membrane; protein-cysteine S-palmitoyltransferase activity; protein palmitoylation; zinc ion binding	palmitoyltransferase activity; protein-cysteine S-palmitoyltransferase activity; protein palmitoylation	palmitoyltransferase activity; protein-cysteine S-palmitoyltransferase activity; zinc ion binding		reviewed	CCDS45017.1;
Q8IVQ6	ZDHHC21	ENSP00000370303	4TM		IN		2.3.1.225	ENZYME	Transferases	CL0167	PF01529;	zf-DHHC	FUNCTION: Palmitoylates sex steroid hormone receptors, including ESR1, PGR and AR, thereby regulating their targeting to the plasma membrane. This affects rapid intracellular signaling by sex hormones via ERK and AKT kinases and the generation of cAMP, but does not affect that mediated by their nuclear receptor (By similarity). {ECO:0000250}.	DHHC palmitoyltransferase family	Golgi apparatus [GO:0005794]; Golgi membrane [GO:0000139]; hair follicle development [GO:0001942]; integral component of membrane [GO:0016021]; nitric oxide metabolic process [GO:0046209]; palmitoyltransferase activity [GO:0016409]; peptidyl-L-cysteine S-palmitoylation [GO:0018230]; plasma membrane [GO:0005886]; protein-cysteine S-palmitoyltransferase activity [GO:0019706]; protein palmitoylation…	hair follicle development [GO:0001942]; nitric oxide metabolic process [GO:0046209]; palmitoyltransferase activity [GO:0016409]; peptidyl-L-cysteine S-palmitoylation [GO:0018230]; protein-cysteine S-palmitoyltransferase activity [GO:0019706]; protein palmitoylation [GO:0018345]; regulation of nitric-oxide synthase activity [GO:0050999]; sebaceous gland development [GO:0048733]; small molecule met…	palmitoyltransferase activity [GO:0016409]; protein-cysteine S-palmitoyltransferase activity [GO:0019706]; zinc ion binding [GO:0008270]		reviewed	CCDS6475.1;		Acquired metabolic disease
Q8N966	ZDHHC22	ENSP00000318222	4TM		IN		2.3.1.225	ENZYME	Transferases	CL0167	PF01529;	zf-DHHC	FUNCTION: Palmitoyltransferase that mediates palmitoylation of KCNMA1, regulating localization of KCNMA1 to the plasma membrane. {ECO:0000269|PubMed:22399288}.	DHHC palmitoyltransferase family	endoplasmic reticulum [GO:0005783]; Golgi apparatus [GO:0005794]; integral component of membrane [GO:0016021]; protein-cysteine S-palmitoyltransferase activity [GO:0019706]; protein localization to plasma membrane [GO:0072659]; protein palmitoylation [GO:0018345]; zinc ion binding [GO:0008270]	protein-cysteine S-palmitoyltransferase activity [GO:0019706]; protein localization to plasma membrane [GO:0072659]; protein palmitoylation [GO:0018345]	protein-cysteine S-palmitoyltransferase activity [GO:0019706]; zinc ion binding [GO:0008270]		reviewed	CCDS45140.1;
Q9NYG2	ZDHHC3	ENSP00000296127	4TM		IN		2.3.1.225	ENZYME	Transferases	CL0167	PF01529;	zf-DHHC	Enzyme	DHHC palmitoyltransferase family	integral component of membrane; protein-cysteine S-palmitoyltransferase activity; zinc ion binding	protein-cysteine S-palmitoyltransferase activity	protein-cysteine S-palmitoyltransferase activity; zinc ion binding		reviewed	CCDS2724.1;CCDS46811.1;
Q9C0B5	ZDHHC5	ENSP00000287169	4TM		IN		2.3.1.225	ENZYME	Transferases	CL0167	PF01529;	zf-DHHC	FUNCTION: Palmitoyl acyltransferase for the G-protein coupled receptor SSTR5. Also palmitoylates FLOT2 (By similarity). {ECO:0000250}.	DHHC palmitoyltransferase family, ERF2/ZDHHC9 subfamily	dendrite; integral component of membrane; membrane; palmitoyltransferase activity; plasma membrane; protein-cysteine S-palmitoyltransferase activity; protein palmitoylation; zinc ion binding	palmitoyltransferase activity; protein-cysteine S-palmitoyltransferase activity; protein palmitoylation	palmitoyltransferase activity; protein-cysteine S-palmitoyltransferase activity; zinc ion binding		reviewed	CCDS7965.1;
Q9H6R6	ZDHHC6	ENSP00000358413	4TM		IN		2.3.1.225	ENZYME	Transferases	CL0167,CL0010	PF01529;PF07653;	ZF-DHHC,SH3_2	FUNCTION: Palmitoylates calnexin (CALX), which is required for its association with the ribosome-translocon complex and efficient folding of glycosylated proteins. {ECO:0000269|PubMed:22314232}.	DHHC palmitoyltransferase family	endoplasmic reticulum; endoplasmic reticulum membrane; integral component of membrane; palmitoyltransferase activity; protein-cysteine S-palmitoyltransferase activity; protein palmitoylation; zinc ion binding	palmitoyltransferase activity; protein-cysteine S-palmitoyltransferase activity; protein palmitoylation	palmitoyltransferase activity; protein-cysteine S-palmitoyltransferase activity; zinc ion binding		reviewed	CCDS7574.1;CCDS76335.1;
Q9NXF8	ZDHHC7	ENSP00000341681	4TM		IN		2.3.1.225	ENZYME	Transferases	CL0167	PF01529;	zf-DHHC	FUNCTION: Palmitoyltransferase with broad specificity. Palmitoylates SNAP25 and DLG4/PSD95. May palmitoylate GABA receptors on their gamma subunit (GABRG1, GABRG2 and GABRG3) and thereby regulate their synaptic clustering and/or cell surface stability (By similarity). Palmitoylates sex steroid hormone receptors, including ESR1, PGR and AR, thereby regulating their targeting to the plasma membrane…	DHHC palmitoyltransferase family	Golgi apparatus; integral component of membrane; intracellular membrane-bounded organelle; nucleolus; nucleoplasm; nucleus; palmitoyltransferase activity; peptidyl-L-cysteine S-palmitoylation; protein-cysteine S-palmitoyltransferase activity; protein palmitoylation; zinc ion binding	palmitoyltransferase activity; peptidyl-L-cysteine S-palmitoylation; protein-cysteine S-palmitoyltransferase activity; protein palmitoylation	palmitoyltransferase activity; protein-cysteine S-palmitoyltransferase activity; zinc ion binding		reviewed	CCDS10950.1;CCDS45538.1;
Q9ULC8	ZDHHC8	ENSP00000384716	4TM		IN		2.3.1.225	ENZYME	Transferases	CL0167	PF01529;	zf-DHHC	FUNCTION: Palmitoyltransferase involved in glutamatergic transmission. Mediates palmitoylation of ABCA1. {ECO:0000269|PubMed:19556522}.	DHHC palmitoyltransferase family, ERF2/ZDHHC9 subfamily	cytoplasmic vesicle membrane; Golgi apparatus; integral component of membrane; locomotory behavior; mitochondrion; palmitoyltransferase activity; protein-cysteine S-palmitoyltransferase activity; protein palmitoylation; zinc ion binding	locomotory behavior; palmitoyltransferase activity; protein-cysteine S-palmitoyltransferase activity; protein palmitoylation	palmitoyltransferase activity; protein-cysteine S-palmitoyltransferase activity; zinc ion binding		reviewed	CCDS13776.1;CCDS54502.1;											Schizophrenia
Q9Y397	ZDHHC9	ENSP00000349689	4TM		IN		2.3.1.225	ENZYME	Transferases	CL0167	PF01529;	zf-DHHC	FUNCTION: The ZDHHC9-GOLGA7 complex is a palmitoyltransferase specific for HRAS and NRAS. {ECO:0000269|PubMed:16000296}.	DHHC palmitoyltransferase family, ERF2/ZDHHC9 subfamily	cytoplasm; endoplasmic reticulum; endoplasmic reticulum membrane; Golgi apparatus; integral component of membrane; intrinsic component of Golgi membrane; palmitoyltransferase activity; palmitoyltransferase complex; peptidyl-L-cysteine S-palmitoylation; protein-cysteine S-palmitoyltransferase activity; protein palmitoylation; Ras palmitoyltransferase activity; zinc ion binding	palmitoyltransferase activity; peptidyl-L-cysteine S-palmitoylation; protein-cysteine S-palmitoyltransferase activity; protein palmitoylation; Ras palmitoyltransferase activity	palmitoyltransferase activity; protein-cysteine S-palmitoyltransferase activity; Ras palmitoyltransferase activity; zinc ion binding		reviewed	CCDS35395.1;		Mental retardation, X-linked, syndromic, ZDHHC9-related (MRXSZ)						Intellectual disability
Q16739	UGCG	ENSP00000363397	4TM_P		IN	4.D.1.4.1;	2.4.1.80	EZ/TRANS	Oxidoreductases/Transport	CL0110	PF13506;	Glyco_transf_21	FUNCTION: Catalyzes the first glycosylation step in glycosphingolipid biosynthesis, the transfer of glucose to ceramide. May also serve as a "flippase". {ECO:0000269|PubMed:8643456}.	Glycosyltransferase 2 family	ceramide glucosyltransferase activity; epidermis development; glucosylceramide biosynthetic process; glycosphingolipid biosynthetic process; glycosphingolipid metabolic process; Golgi membrane; integral component of membrane; membrane; small molecule metabolic process; sphingolipid metabolic process	ceramide glucosyltransferase activity; epidermis development; glucosylceramide biosynthetic process; glycosphingolipid biosynthetic process; glycosphingolipid metabolic process; small molecule metabolic process; sphingolipid metabolic process	ceramide glucosyltransferase activity	Q16739	reviewed	CCDS6782.1;	Cancer							Cancer	Fabry disease	Gaucher's disease	Niemann-Pick disease
Q9ULH0	KIDINS220	ENSP00000256707	4TM		IN			MISC	Activation of MAPKK activity	CL0465	PF00023;PF12796;PF07693;	Ion_trans	FUNCTION: Promotes a prolonged MAP-kinase signaling by neurotrophins through activation of a Rap1-dependent mechanism. Provides a docking site for the CRKL-C3G complex, resulting in Rap1-dependent sustained ERK activation. May play an important role in regulating postsynaptic signal transduction through the syntrophin-mediated localization of receptor tyrosine kinases such as EPHA4. In cooperatio…		activation of MAPKK activity; cellular response to nerve growth factor stimulus; cytoplasmic transport; cytosol; dendrite morphogenesis; integral component of membrane; in utero embryonic development; late endosome; membrane; nerve growth factor signaling pathway; neurotrophin TRK receptor signaling pathway; nucleoplasm; PDZ domain binding; positive regulation of neuron projection development; pr…	activation of MAPKK activity; cellular response to nerve growth factor stimulus; cytoplasmic transport; dendrite morphogenesis; in utero embryonic development; nerve growth factor signaling pathway; neurotrophin TRK receptor signaling pathway; positive regulation of neuron projection development	PDZ domain binding		reviewed	CCDS42650.1;	Cancer							Melanoma
B3SHH9	TMEM114	ENSP00000484263	4TM		IN			MISC	Apicolateral plasma membrane - Claudin	CL0375	PF13903;	Claudin_2	FUNCTION: Has Claudin domain	PMP-22/EMP/MP20 family	apical plasma membrane; apicolateral plasma membrane; integral component of membrane				reviewed	CCDS73825.1;		Cataract - juvenile and congenital possibly						Cataract	Microphthalmia
Q6IC98	GRAMD4	ENSP00000385689	4TM_P		IN			MISC	Apoptotic process	CL0266	PF02893;	Gram domain	FUNCTION: Plays a role as a mediator of E2F1-induced apoptosis in the absence of p53/TP53. {ECO:0000269|PubMed:15565177}.		apoptotic process; integral component of membrane; mitochondrial membrane	apoptotic process			reviewed	CCDS33672.1;
Q9NZS9	BFAR	ENSP00000261658	4TM_P		IN			MISC	Apoptotic process - Regulation	CL0003	PF00536;	SAM_1	FUNCTION: Apoptosis regulator. Has anti-apoptotic activity, both for apoptosis triggered via death-receptors and via mitochondrial factors. {ECO:0000269|PubMed:14502241}.		apoptotic process; endoplasmic reticulum membrane; integral component of plasma membrane; membrane; negative regulation of apoptotic process; structural molecule activity; zinc ion binding	apoptotic process; negative regulation of apoptotic process	structural molecule activity; zinc ion binding		reviewed	CCDS10554.1;
P21145	MAL	ENSP00000310880	4TM		IN			MISC	Apoptotic process/transport - MARVEL	CL0396	PF01284;	MARVEL	FUNCTION: Could be an important component in vesicular trafficking cycling between the Golgi complex and the apical plasma membrane. Could be involved in myelin biogenesis and/or myelin function.	MAL family	apical plasma membrane; apical protein localization; apoptotic process; cell differentiation; central nervous system development; channel activity; endoplasmic reticulum; endosome; extrinsic component of membrane; integral component of plasma membrane; lipid binding; membrane raft; membrane raft polarization; myelination; peptidase activator activity involved in apoptotic process; positive regula…	apical protein localization; apoptotic process; cell differentiation; central nervous system development; channel activity; membrane raft polarization; myelination; peptidase activator activity involved in apoptotic process; positive regulation of extrinsic apoptotic signaling pathway via death domain receptors; transmembrane transport	channel activity; lipid binding; peptidase activator activity involved in apoptotic process; structural constituent of myelin sheath		reviewed	CCDS2006.1;CCDS2007.1;CCDS2008.1;CCDS2009.1;	Cancer							Prostate cancer	Esophagus cancer	Adenoma	Rheumatoid arthritis
Q53RY4	KRTCAP3	ENSP00000442400	4TM_P		IN			MISC	Associated with cell morphology and regulation of growth pattern of tumors		PF12304;	BCLP	Associated with cell morphology and regulation of growth pattern of tumors	TMEM54 family	integral component of membrane				reviewed	CCDS1754.1;
Q969K7	TMEM54	ENSP00000362562	4TM_P		IN			MISC	Associated with cell morphology and regulation of growth pattern of tumors		PF12304;	BCLP	Associated with cell morphology and regulation of growth pattern of tumors	TMEM54 family	integral component of membrane				reviewed	CCDS371.1;	Cancer							Hard palate cancer	Cleft lip	Cleft palate	Tooth agenesis
P60201	PLP1	ENSP00000481006	4TM_P		IN			MISC	Astrocyte development		PF01275;	Myelin_PLP	FUNCTION: This is the major myelin protein from the central nervous system. It plays an important role in the formation or maintenance of the multilamellar structure of myelin.	Myelin proteolipid protein family	astrocyte development; axon development; axon ensheathment; cell maturation; central nervous system myelination; inflammatory response; integral component of membrane; integrin-mediated signaling pathway; long-chain fatty acid biosynthetic process; myelin sheath; plasma membrane; positive regulation of gene expression; structural constituent of myelin sheath; structural molecule activity; substan…	astrocyte development; axon development; axon ensheathment; cell maturation; central nervous system myelination; inflammatory response; integrin-mediated signaling pathway; long-chain fatty acid biosynthetic process; positive regulation of gene expression; substantia nigra development; synaptic transmission	structural constituent of myelin sheath; structural molecule activity		reviewed	CCDS14513.1;CCDS14514.1;		Spastic paraplegia 2	Leukodystrophy, hypomyelinating, 1 (HLD1)					Neuropathy	Congenital abnormality	Cerebral palsy	Schizophrenia
Q9H6L5	FAM134B	ENSP00000304642	4TM_P		IN			MISC	Autonomic ganglion neuron and nociceptive survival-Reticulon		PF02453;	Reticulon	FUNCTION: Required for long-term survival of nociceptive and autonomic ganglion neurons. {ECO:0000269|PubMed:19838196}.	FAM134 family	cis-Golgi network; Golgi apparatus; integral component of membrane; sensory perception of pain	sensory perception of pain			reviewed	CCDS43304.1;CCDS43305.1;		Neuropathy						Peripheral neuropathy
Q14714	SSPN	ENSP00000242729	4TM		IN			MISC	Cell adhesion - CD20	CL0347	PF04103;	CD20	FUNCTION: Component of the dystrophin-glycoprotein complex (DGC), a complex that spans the muscle plasma membrane and forms a link between the F-actin cytoskeleton and the extracellular matrix. Preferentially associates with the sarcoglycan subcomplex of the DGC.		cell adhesion; cell junction; dystrophin-associated glycoprotein complex; integral component of plasma membrane; muscle contraction; postsynaptic membrane; sarcolemma; transport vesicle	cell adhesion; muscle contraction			reviewed	CCDS44850.1;CCDS8707.1;								Myopathy	Neuropathy	Filariasis
Q9BQJ4	TMEM47	ENSP00000275954	4TM		IN			MISC	Cell adhesion - Cell-cell junction - Claudin	CL0375	PF13903;	Claudin_2	FUNCTION: Has Claudin domain	TMEM47 family	cell-cell junction; integral component of membrane; plasma membrane				reviewed	CCDS14235.1;
O95832	CLDN1	ENSP00000295522	4TM		IN			MISC	Cell Adhesion - Claudin	CL0375	PF00822;	PMP22_Claudin	FUNCTION: Claudins function as major constituents of the tight junction complexes that regulate the permeability of epithelia. While some claudin family members play essential roles in the formation of impermeable barriers, others mediate the permeability to ions and small molecules. Often, several claudin family members are coexpressed and interact with each other, and this determines the overal…	Claudin family	apical plasma membrane; calcium-independent cell-cell adhesion via plasma membrane cell-adhesion molecules; cell adhesion; cell-cell junction organization; establishment of skin barrier; identical protein binding; integral component of membrane; integral component of plasma membrane; lateral plasma membrane; structural molecule activity; tight junction; viral process	calcium-independent cell-cell adhesion via plasma membrane cell-adhesion molecules; cell adhesion; cell-cell junction organization; establishment of skin barrier; viral process	identical protein binding; structural molecule activity		reviewed	CCDS3295.1;	Cancer	Ichthyosis-sclerosing cholangitis neonatal syndrome (NISCH)						Cancer	Hematopoietic system disease	Infection
Q8NHS1	CLDND2	ENSP00000291715	4TM		IN			MISC	Cell Adhesion - Claudin	CL0375	PF00822;	PMP22_Claudin	FUNCTION: Has Claudin domain	PMP-22/EMP/MP20 family	integral component of membrane				reviewed	CCDS12829.1;
P54849	EMP1	ENSP00000256951	4TM		IN			MISC	Cell Adhesion - Claudin	CL0375	PF00822;	PMP22_Claudin	FUNCTION: Has Claudin domain	PMP-22/EMP/MP20 family	bleb assembly; cell death; cell growth; cell proliferation; epidermis development; integral component of membrane; membrane; multicellular organismal development; plasma membrane	bleb assembly; cell death; cell growth; cell proliferation; epidermis development; multicellular organismal development			reviewed	CCDS8660.1;								Emphysema
P54852	EMP3	ENSP00000270221	4TM		IN			MISC	Cell Adhesion - Claudin	CL0375	PF00822;	PMP22_Claudin	FUNCTION: Probably involved in cell proliferation and cell-cell interactions.	PMP-22/EMP/MP20 family	bleb assembly; cell death; cell growth; integral component of membrane; negative regulation of cell proliferation; plasma membrane	bleb assembly; cell death; cell growth; negative regulation of cell proliferation			reviewed	CCDS12715.1;	Cancer							Brain tumor	Keratoconus
Q16617	NKG7	ENSP00000221978	4TM		IN			MISC	Cell Adhesion - Claudin	CL0375	PF00822;	PMP22_Claudin	FUNCTION: Has Claudin domain	PMP-22/EMP/MP20 family	integral component of plasma membrane				reviewed	CCDS12830.1;								Sezary's disease	Gilles de la Tourette syndrome
Q01453	PMP22	ENSP00000484631	4TM		IN			MISC	Cell Adhesion - Claudin	CL0375	PF00822;	PMP22_Claudin	FUNCTION: Might be involved in growth regulation, and in myelinization in the peripheral nervous system.	PMP-22/EMP/MP20 family	bleb assembly; cell death; integral component of membrane; peripheral nervous system development; plasma membrane; synaptic transmission	bleb assembly; cell death; peripheral nervous system development; synaptic transmission			reviewed	CCDS11168.1;	Cancer	Charcot-Marie-Tooth disease 1A (CMT1A)	Dejerine-Sottas syndrome (DSS)	Hereditary neuropathy with liability to pressure palsies (HNPP)	Inflammatory demyelinating polyneuropathy (IDP)			Colon cancer	Deafness
P78369	CLDN10	ENSP00000299339	4TM	SP	IN			MISC	Cell adhesion -Calcium-independent cell-adhesion activity - Claudin	CL0375	PF00822;	PMP22_Claudin	FUNCTION: Plays a major role in tight junction-specific obliteration of the intercellular space, through calcium-independent cell-adhesion activity. May form permselective paracellular pores; isoform 1 appears to create pores preferentially permeable to cations and isoform 2 for anions. Plays a key role in controlling cation selectivity and transport in the thick ascending limb (TAL) of Henle's l…	Claudin family	calcium-independent cell-cell adhesion via plasma membrane cell-adhesion molecules; cell adhesion; cytoplasm; identical protein binding; integral component of membrane; ion transport; plasma membrane; structural molecule activity; tight junction	calcium-independent cell-cell adhesion via plasma membrane cell-adhesion molecules; cell adhesion; ion transport	identical protein binding; structural molecule activity		reviewed	CCDS9475.1;CCDS9476.1;	Cancer							Liver cancer
O75508	CLDN11	ENSP00000064724	4TM		IN			MISC	Cell adhesion -Calcium-independent cell-adhesion activity - Claudin	CL0375	PF00822;	PMP22_Claudin	FUNCTION: Plays a major role in tight junction-specific obliteration of the intercellular space, through calcium-independent cell-adhesion activity. {ECO:0000250}.	Claudin family	axon ensheathment; basal part of cell; calcium-independent cell-cell adhesion via plasma membrane cell-adhesion molecules; extracellular vesicular exosome; identical protein binding; integral component of membrane; plasma membrane; spermatogenesis; structural molecule activity; tight junction	axon ensheathment; calcium-independent cell-cell adhesion via plasma membrane cell-adhesion molecules; spermatogenesis	identical protein binding; structural molecule activity		reviewed	CCDS3213.1;								Encephalitis	Lyme disease	Horner's syndrome
P56749	CLDN12	ENSP00000419053	4TM		OUT			MISC	Cell adhesion -Calcium-independent cell-adhesion activity - Claudin	CL0375	CLDN FAM	CLDN FAM	FUNCTION: Plays a major role in tight junction-specific obliteration of the intercellular space, through calcium-independent cell-adhesion activity. {ECO:0000250}.	Claudin family	calcium-independent cell-cell adhesion via plasma membrane cell-adhesion molecules; cell-cell junction organization; cell junction assembly; identical protein binding; integral component of membrane; lateral plasma membrane; structural molecule activity; tight junction; tight junction assembly	calcium-independent cell-cell adhesion via plasma membrane cell-adhesion molecules; cell-cell junction organization; cell junction assembly; tight junction assembly	identical protein binding; structural molecule activity		reviewed	CCDS5618.1;	Cancer							Colon cancer
O95500	CLDN14	ENSP00000382092	4TM		IN			MISC	Cell adhesion -Calcium-independent cell-adhesion activity - Claudin	CL0375	PF00822;	PMP22_Claudin	FUNCTION: Plays a major role in tight junction-specific obliteration of the intercellular space, through calcium-independent cell-adhesion activity. {ECO:0000250}.	Claudin family	calcium-independent cell-cell adhesion via plasma membrane cell-adhesion molecules; cell-cell junction organization; cell junction assembly; endoplasmic reticulum; identical protein binding; integral component of membrane; plasma membrane; protein complex assembly; structural molecule activity; tight junction; tight junction assembly	calcium-independent cell-cell adhesion via plasma membrane cell-adhesion molecules; cell-cell junction organization; cell junction assembly; protein complex assembly; tight junction assembly	identical protein binding; structural molecule activity		reviewed	CCDS13645.1;		Deafness						Nonsyndromic deafness	Nephrolithiasis
P56750	CLDN17	ENSP00000286808	4TM		IN			MISC	Cell adhesion -Calcium-independent cell-adhesion activity - Claudin	CL0375	PF00822;	PMP22_Claudin	FUNCTION: Plays a major role in tight junction-specific obliteration of the intercellular space, through calcium-independent cell-adhesion activity. {ECO:0000250}.	Claudin family	calcium-independent cell-cell adhesion via plasma membrane cell-adhesion molecules; cell-cell junction organization; cell junction assembly; identical protein binding; integral component of membrane; plasma membrane; structural molecule activity; tight junction; tight junction assembly	calcium-independent cell-cell adhesion via plasma membrane cell-adhesion molecules; cell-cell junction organization; cell junction assembly; tight junction assembly	identical protein binding; structural molecule activity		reviewed	CCDS13586.1;
P56856	CLDN18	ENSP00000340939	4TM		IN			MISC	Cell adhesion -Calcium-independent cell-adhesion activity - Claudin	CL0375	PF00822;	PMP22_Claudin	FUNCTION: Plays a major role in tight junction-specific obliteration of the intercellular space, through calcium-independent cell-adhesion activity. {ECO:0000250}.	Claudin family	calcium-independent cell-cell adhesion via plasma membrane cell-adhesion molecules; cell-cell junction organization; cell junction assembly; identical protein binding; integral component of membrane; plasma membrane; structural molecule activity; tight junction; tight junction assembly	calcium-independent cell-cell adhesion via plasma membrane cell-adhesion molecules; cell-cell junction organization; cell junction assembly; tight junction assembly	identical protein binding; structural molecule activity		reviewed	CCDS3095.1;CCDS33862.1;								Pulmonary edema	Mucinous ovarian cystadenoma
P57739	CLDN2	ENSP00000441283	4TM		IN			MISC	Cell adhesion -Calcium-independent cell-adhesion activity - Claudin	CL0375	PF00822;	PMP22_Claudin	FUNCTION: Plays a major role in tight junction-specific obliteration of the intercellular space, through calcium-independent cell-adhesion activity. {ECO:0000250}.	Claudin family	calcium-independent cell-cell adhesion via plasma membrane cell-adhesion molecules; extracellular vesicular exosome; identical protein binding; integral component of membrane; plasma membrane; structural molecule activity; tight junction	calcium-independent cell-cell adhesion via plasma membrane cell-adhesion molecules	identical protein binding; structural molecule activity		reviewed	CCDS14524.1;	Cancer							Cancer
P56880	CLDN20	ENSP00000356133	4TM	SP	IN			MISC	Cell adhesion -Calcium-independent cell-adhesion activity - Claudin	CL0375	PF00822;	PMP22_Claudin	FUNCTION: Plays a major role in tight junction-specific obliteration of the intercellular space, through calcium-independent cell-adhesion activity. {ECO:0000250}.	Claudin family	calcium-independent cell-cell adhesion via plasma membrane cell-adhesion molecules; cell-cell junction organization; cell junction assembly; identical protein binding; integral component of membrane; plasma membrane; structural molecule activity; tight junction; tight junction assembly	calcium-independent cell-cell adhesion via plasma membrane cell-adhesion molecules; cell-cell junction organization; cell junction assembly; tight junction assembly	identical protein binding; structural molecule activity		reviewed	CCDS5249.1;
A6NM45	CLDN24	ENSP00000438400	4TM		IN			MISC	Cell adhesion -Calcium-independent cell-adhesion activity - Claudin	CL0375	PF00822;	PMP22_Claudin	FUNCTION: Plays a major role in tight junction-specific obliteration of the intercellular space, through calcium-independent cell-adhesion activity. {ECO:0000250}.	Claudin family	integral component of membrane; plasma membrane; structural molecule activity; tight junction		structural molecule activity		reviewed	CCDS54824.1;	Cancer							Teratocarcinoma
C9JDP6	CLDN25	ENSP00000396304	4TM		IN			MISC	Cell adhesion -Calcium-independent cell-adhesion activity - Claudin	CL0375	PF00822;	PMP22_Claudin	FUNCTION: Plays a major role in tight junction-specific obliteration of the intercellular space, through calcium-independent cell-adhesion activity. {ECO:0000250}.	Claudin family	integral component of membrane; plasma membrane; structural molecule activity; tight junction		structural molecule activity		reviewed	CCDS44736.1;
O15551	CLDN3	ENSP00000378577	4TM		IN			MISC	Cell adhesion -Calcium-independent cell-adhesion activity - Claudin	CL0375	PF00822;	PMP22_Claudin	FUNCTION: Plays a major role in tight junction-specific obliteration of the intercellular space, through calcium-independent cell-adhesion activity. {ECO:0000250}.	Claudin family	calcium-independent cell-cell adhesion via plasma membrane cell-adhesion molecules; extracellular vesicular exosome; integral component of membrane; integral component of plasma membrane; lateral plasma membrane; response to hypoxia; signal transduction; structural molecule activity; tight junction; transmembrane signaling receptor activity	calcium-independent cell-cell adhesion via plasma membrane cell-adhesion molecules; response to hypoxia; signal transduction; transmembrane signaling receptor activity	structural molecule activity; transmembrane signaling receptor activity		reviewed	CCDS5559.1;	Cancer	Williams-Beuren syndrome						Ovarian cystadenoma
O00501	CLDN5	ENSP00000480623	4TM		IN			MISC	Cell adhesion -Calcium-independent cell-adhesion activity - Claudin	CL0375	PF00822;	PMP22_Claudin	FUNCTION: Plays a major role in tight junction-specific obliteration of the intercellular space, through calcium-independent cell-adhesion activity. {ECO:0000256|RuleBase:RU060637}.	Claudin family	integral component of membrane; myelination; paranode region of axon; plasma membrane; Schmidt-Lanterman incisure; structural molecule activity; tight junction	myelination	structural molecule activity		reviewed	CCDS13763.1	Cancer							Adenocarcinoma	Squamous cell cancer	Heart failure	Schizophrenia
P56747	CLDN6	ENSP00000380131	4TM	SP	IN			MISC	Cell adhesion -Calcium-independent cell-adhesion activity - Claudin	CL0375	PF00822;	PMP22_Claudin	FUNCTION: Plays a major role in tight junction-specific obliteration of the intercellular space (By similarity). May act as a coreceptor for HCV entry into hepatic cells. {ECO:0000250, ECO:0000269|PubMed:17804490}.	Claudin family	calcium-independent cell-cell adhesion via plasma membrane cell-adhesion molecules [GO:0016338]; cell-cell junction organization [GO:0045216]; identical protein binding [GO:0042802]; integral component of membrane [GO:0016021]; plasma membrane [GO:0005886]; structural molecule activity [GO:0005198]; tight junction [GO:0005923]; viral process [GO:0016032]	calcium-independent cell-cell adhesion via plasma membrane cell-adhesion molecules [GO:0016338]; cell-cell junction organization [GO:0045216]; viral process [GO:0016032]	identical protein binding [GO:0042802]; structural molecule activity [GO:0005198]		reviewed	CCDS10488.1;
O95484	CLDN9	ENSP00000398017	4TM		IN			MISC	Cell adhesion -Calcium-independent cell-adhesion activity - Claudin	CL0375	PF00822;	PMP22_Claudin	FUNCTION: Plays a major role in tight junction-specific obliteration of the intercellular space, through calcium-independent cell-adhesion activity (By similarity). May act as a coreceptor for HCV entry into hepatic cells. {ECO:0000250, ECO:0000269|PubMed:17804490}.	Claudin family	calcium-independent cell-cell adhesion via plasma membrane cell-adhesion molecules; cell-cell junction organization; cell junction assembly; identical protein binding; integral component of membrane; plasma membrane; structural molecule activity; tight junction; tight junction assembly; viral process	calcium-independent cell-cell adhesion via plasma membrane cell-adhesion molecules; cell-cell junction organization; cell junction assembly; tight junction assembly; viral process	identical protein binding; structural molecule activity		reviewed	CCDS10487.1;								Endolymphatic hydrops
Q96FX8	PERP	ENSP00000397157	4TM		IN			MISC	Cell adhesion -Desmosome junction - Claudin	CL0375	PF00822;	PMP22_Claudin	FUNCTION: Component of intercellular desmosome junctions. Plays a role in stratified epithelial integrity and cell-cell adhesion by promoting desmosome assembly. Plays a role as an effector in the TP53-dependent apoptotic pathway (By similarity). {ECO:0000250}.	TMEM47 family	activation of cysteine-type endopeptidase activity; amelogenesis; desmosome; desmosome organization; Golgi apparatus; heterotypic cell-cell adhesion; integral component of plasma membrane; intrinsic apoptotic signaling pathway by p53 class mediator; mitochondrion; positive regulation of proteolysis	activation of cysteine-type endopeptidase activity; amelogenesis; desmosome organization; heterotypic cell-cell adhesion; intrinsic apoptotic signaling pathway by p53 class mediator; positive regulation of proteolysis			reviewed	CCDS5188.1;
P48509	CD151	ENSP00000380565	4TM		IN			MISC	Cell adhesion-Tetraspanin	CL0347	PF00335;	Tetraspanin	FUNCTION: Essential for the proper assembly of the glomerular and tubular basement membranes in kidney. {ECO:0000269|PubMed:15265795}.	Tetraspanin (TM4SF) family	cell adhesion; cell junction assembly; cell migration; cytosol; extracellular matrix organization; focal adhesion; hemidesmosome assembly; integral component of plasma membrane; integrin binding; membrane; plasma membrane; T cell proliferation	cell adhesion; cell junction assembly; cell migration; extracellular matrix organization; hemidesmosome assembly; T cell proliferation	integrin binding		reviewed	CCDS7719.1;	Cancer	Deafness-Nephropathy with pretibial epidermolysis bullosa						Cancer	Alport syndrome
Q03395	ROM1	ENSP00000278833	4TM		IN			MISC	Cell adhesion-Tetraspanin	CL0347	PF00335;	Tetraspanin	FUNCTION: May function as an adhesion molecule involved in stabilization and compaction of outer segment disks or in the maintenance of the curvature of the rim. It is essential for disk morphogenesis.	PRPH2/ROM1 family	camera-type eye photoreceptor cell differentiation; cell adhesion; integral component of plasma membrane; photoreceptor outer segment membrane; regulation of gene expression; retina vasculature development in camera-type eye; visual perception	camera-type eye photoreceptor cell differentiation; cell adhesion; regulation of gene expression; retina vasculature development in camera-type eye; visual perception			reviewed	CCDS8024.1;		Retinal disease - Retinitis pigmentosa 7 (RP7)						Retinitis pigmentosa	Peripheral retinal degeneration	Fundus dystrophy	Vitelliform macular dystrophy	Carbamoyl phosphate synthetase I deficiency disease	cone-rod dystrophy	Gyrate atrophy	Branch retinal artery occlusion
Q5VXT5	SYPL2	ENSP00000358888	4TM		IN			MISC	Cell communication - MARVEL	CL0396	PF01284;	MARVEL	FUNCTION: Involved in communication between the T-tubular and junctional sarcoplasmic reticulum (SR) membranes. {ECO:0000250}.	Synaptophysin/synaptobrevin family	cellular calcium ion homeostasis; integral component of synaptic vesicle membrane; substantia nigra development; synaptic vesicle; transporter activity	cellular calcium ion homeostasis; substantia nigra development; transporter activity	transporter activity		reviewed	CCDS41365.1;								Tetanus
Q9BSK0	MARVELD1	ENSP00000441365	4TM		IN			MISC	Cell cycle activity - MARVEL	CL0396	PF01284;	MARVEL	FUNCTION: Microtubule-associated protein that exhibits cell cycle-dependent localization and can inhibit cell proliferation and migration. {ECO:0000250}.		cell cycle; cytoplasm; cytoskeleton; integral component of membrane; nucleus; plasma membrane	cell cycle			reviewed	no ccds
Q3YBM2	TMEM176B	ENSP00000419258	4TM		IN			MISC	Cell differentiation - CD20	CL0347	PF04103;	CD20	FUNCTION: May play a role in the process of maturation of dendritic cells. Required for the development of cerebellar granule cells (By similarity). {ECO:0000250}.	TMEM176 family	cell differentiation; integral component of membrane; negative regulation of dendritic cell differentiation; nuclear membrane; organ morphogenesis	cell differentiation; negative regulation of dendritic cell differentiation; organ morphogenesis			reviewed	CCDS47746.1;CCDS5908.1;								Fibrodysplasia ossificans progressiva
P55344	LIM2	ENSP00000221973	4TM		IN			MISC	Cell junction - lens development - Claudin	CL0375	PF00822;	PMP22_Claudin	FUNCTION: Present in the thicker 16-17 nm junctions of mammalian lens fiber cells, where it may contribute to cell junctional organization. Acts as a receptor for calmodulin. May play an important role in both lens development and cataractogenesis.	PMP-22/EMP/MP20 family	cell-cell junction assembly; cell junction; integral component of membrane; lens development in camera-type eye; plasma membrane; structural constituent of eye lens; vesicle	cell-cell junction assembly; lens development in camera-type eye	structural constituent of eye lens		reviewed	CCDS12831.1;CCDS59415.1;		Cataract						Cataract
Q5BJF2	TMEM97	ENSP00000226230	4TM_P		IN			MISC	Cellular cholesterol homeostasis		PF10914;	DUF2781	FUNCTION: Plays a role as a regulator of cellular cholesterol homeostasis. {ECO:0000269|PubMed:19583955}.	TMEM97 family	cholesterol homeostasis; integral component of membrane; lysosome; nuclear membrane; plasma membrane; regulation of cell growth; rough endoplasmic reticulum	cholesterol homeostasis; regulation of cell growth			reviewed	CCDS11226.2;	Cancer							Colon cancer		Embryoma
Q9UNL2	SSR3	ENSP00000420641	4TM		IN			MISC	Cellular protein metabolic process		PF07074;	TRAP-gamma	FUNCTION: TRAP proteins are part of a complex whose function is to bind calcium to the ER membrane and thereby regulate the retention of ER resident proteins.	TRAP-gamma family	cellular protein metabolic process; gene expression; integral component of endoplasmic reticulum membrane; Sec61 translocon complex; SRP-dependent cotranslational protein targeting to membrane; translation	cellular protein metabolic process; gene expression; SRP-dependent cotranslational protein targeting to membrane; translation			reviewed	CCDS3176.1;CCDS77846.1;
Q96T55	KCNK16	ENSP00000362324	4TM_P		IN			MISC	Channel activity - potassium	CL0030	PF07885;	Ion_trans_2	Potassium channel activity	Two pore domain potassium channel (TC 1.A.1.8) family	integral component of membrane; potassium channel activity	potassium channel activity	potassium channel activity		reviewed	CCDS47420.1;CCDS47421.1;CCDS47422.1;CCDS4843.1;
Q8WXS4	TMEM37	ENSP00000303148	4TM_P		IN			MISC	Channel activity -calcium		PF15108;	TMEM37	Calcium channel activity		calcium channel activity; integral component of membrane; voltage-gated ion channel activity	calcium channel activity; voltage-gated ion channel activity	calcium channel activity; voltage-gated ion channel activity		reviewed	CCDS33281.1;
Q9NPL8	TIMMDC1	ENSP00000418803	4TM_P	SP	IN			MISC	Chaperone protein		PF02466;	Tim17	FUNCTION: Chaperone protein involved in the assembly of the mitochondrial NADH:ubiquinone oxidoreductase complex (complex I). Participates in constructing the membrane arm of complex I. {ECO:0000269|PubMed:24191001}.	Tim17/Tim22/Tim23 family	integral component of membrane; mitochondrial membrane; mitochondrion; nucleoplasm				reviewed	CCDS33831.1;
Q8IZ96	CMTM1	ENSP00000368814	4TM		IN			MISC	Chemotaxis - MARVEL	CL0396	PF01284;	MARVEL	Chemotaxis	Chemokine-like factor family	chemotaxis; extracellular space; integral component of membrane	chemotaxis			reviewed	CCDS10810.1;CCDS10811.1;CCDS10812.2;CCDS45503.1;CCDS54019.1;CCDS54020.1;CCDS54021.1;
Q8TAZ6	CMTM2	ENSP00000268595	4TM_P		IN			MISC	Chemotaxis - MARVEL	CL0396	PF01284;	MARVEL	Chemotaxis	Chemokine-like factor family	chemotaxis; extracellular space; integral component of membrane	chemotaxis			reviewed	CCDS10814.1;CCDS56001.1;	Cancer							Male infertility	cancer
Q96MX0	CMTM3	ENSP00000400482	4TM		IN			MISC	Chemotaxis - MARVEL	CL0396	PF01284;	MARVEL	Chemotaxis	Chemokine-like factor family	chemotaxis; cytoplasm; extracellular space; integral component of membrane; nuclear membrane; positive regulation of B cell receptor signaling pathway	chemotaxis; positive regulation of B cell receptor signaling pathway			reviewed	CCDS10815.1;
Q8IZR5	CMTM4	ENSP00000333833	4TM		IN			MISC	Chemotaxis - MARVEL	CL0396	PF01284;	MARVEL	Chemotaxis	Chemokine-like factor family	chemotaxis; extracellular space; integral component of membrane	chemotaxis			reviewed	CCDS10817.1;CCDS42170.1;
Q96DZ9	CMTM5	ENSP00000344819	4TM		IN			MISC	Chemotaxis - MARVEL	CL0396	PF01284;	MARVEL	Chemotaxis	Chemokine-like factor family	chemotaxis; extracellular space; integral component of membrane	chemotaxis			reviewed	CCDS32050.1;CCDS73617.1;CCDS73618.1;CCDS73619.1;CCDS9598.1;								Ovarian cystadenoma
Q9NX76	CMTM6	ENSP00000205636	4TM		IN			MISC	Chemotaxis - MARVEL	CL0396	PF01284;	MARVEL	Chemotaxis	Chemokine-like factor family	chemotaxis; extracellular space; extracellular vesicular exosome; integral component of membrane; membrane	chemotaxis			reviewed	CCDS2653.1;
Q8IZV2	CMTM8	ENSP00000307741	4TM		IN			MISC	Chemotaxis - MARVEL	CL0396	PF01284;	MARVEL	Chemotaxis	Chemokine-like factor family	chemotaxis; cytoplasm; extracellular space; integral component of membrane; nucleus	chemotaxis			reviewed	CCDS2652.1;
Q9Y5U4	INSIG2	ENSP00000245787	4TM_P		IN			MISC	Cholesterol biosynthetic process		PF07281;	Insulin-induced protein	FUNCTION: Mediates feedback control of cholesterol synthesis by controlling SCAP and HMGCR. Functions by blocking the processing of sterol regulatory element-binding proteins (SREBPs). Capable of retaining the SCAP-SREBF2 complex in the ER thus preventing it from escorting SREBPs to the Golgi. Seems to regulate the ubiquitin-mediated proteasomal degradation of HMGCR. {ECO:0000269|PubMed:12242332,…	INSIG family	cholesterol biosynthetic process; cranial suture morphogenesis; endoplasmic reticulum membrane; inner ear morphogenesis; middle ear morphogenesis; negative regulation of fatty acid biosynthetic process; negative regulation of steroid biosynthetic process; palate development; response to fatty acid; response to insulin; small molecule metabolic process; SREBP-SCAP-Insig complex; SREBP signaling pa…	cholesterol biosynthetic process; cranial suture morphogenesis; inner ear morphogenesis; middle ear morphogenesis; negative regulation of fatty acid biosynthetic process; negative regulation of steroid biosynthetic process; palate development; response to fatty acid; response to insulin; small molecule metabolic process; SREBP signaling pathway; triglyceride metabolic process			reviewed	CCDS2122.1;								Morbid obesity
Q6UX40	TMEM107	ENSP00000314116	4TM		IN			MISC	Cilium activity		PF14995;	TMEM107	FUNCTION: Plays a role in cilia formation and embryonic patterning. Requires for normal Sonic hedgehog (Shh) signaling in the neural tube and acts in combination with GLI2 and GLI3 to pattern ventral and intermediate neuronal cell types (By similarity). {ECO:0000250}.		cilium assembly; embryonic digit morphogenesis; integral component of membrane; neural tube patterning	cilium assembly; embryonic digit morphogenesis; neural tube patterning			reviewed	CCDS11132.1;CCDS45607.1;
Q9NPI0	TMEM138	ENSP00000278826	4TM		IN			MISC	Cilium activity		PF14935;	TMEM138	FUNCTION: Required for ciliogenesis. {ECO:0000269|PubMed:22282472}.	TMEM138 family	cilium; cilium assembly; integral component of membrane; vacuolar membrane	cilium assembly			reviewed	CCDS8005.1;		Joubert syndrome 16 (JBTS16)
Q86X19	TMEM17	ENSP00000335094	4TM_P		IN			MISC	Cilium activity		PF09799;	TMEM17	FUNCTION: Transmembrane component of the tectonic-like complex, a complex localized at the transition zone of primary cilia and acting as a barrier that prevents diffusion of transmembrane proteins between the cilia and plasma membranes. Required for ciliogenesis and sonic hedgehog/SHH signaling (By similarity). {ECO:0000250}.	TMEM17 family	ciliary membrane; ciliary transition zone; cilium assembly; integral component of membrane; smoothened signaling pathway; TCTN-B9D complex	cilium assembly; smoothened signaling pathway			reviewed	CCDS1871.1;
Q96Q45	TMEM237	ENSP00000386264	4TM_P		IN			MISC	Cilium activity		PF15383;	TMEM237	FUNCTION: Component of the transition zone in primary cilia. Required for ciliogenesis. {ECO:0000269|PubMed:22152675}.	TMEM237 family	ciliary transition zone; cilium assembly; integral component of membrane; membrane; regulation of Wnt signaling pathway	cilium assembly; regulation of Wnt signaling pathway			reviewed	CCDS46489.1;CCDS46490.1;		Joubert syndrome 14 (JBTS14)
Q9P0N5	TMEM216	ENSP00000334844	4TM_P		IN			MISC	Cilium activity -Cilium assembly; cilium morphogenesis		PF09799;	TMEM17	FUNCTION: Part of the tectonic-like complex which is required for tissue-specific ciliogenesis and may regulate ciliary membrane composition. {ECO:0000269|PubMed:22282472}.		cilium; cilium assembly; cilium morphogenesis; cytoplasm; cytoskeleton; integral component of membrane; TCTN-B9D complex	cilium assembly; cilium morphogenesis			reviewed	CCDS53640.1;		Joubert syndrome 2 (JBTS2)	Meckel syndrome 2 (MKS2)					Polydactyly	Nephronophthisis	Orofaciodigital syndrome	Apraxia	Seckel syndrome
Q9Y693	LHFP	ENSP00000368908	4TM	SP	IN			MISC	DNA binding - and Possible activity - Sensory perception of sound	CL0375	PF10242;	L_HGMIC_fpl	Sensory perception of sound-Possibly - Similar	LHFP family	DNA binding; integral component of membrane		DNA binding		reviewed	CCDS9369.1;	Cancer	Cancer - lipomas - chromosomal aberation						Lipoma	Chondroma
Q6NZ63	STEAP1B	ENSP00000384370	4TM_P		IN			MISC	Enzymatic activity - ferric reductase - Possible activity -	CL0328	PF01794;	Ferric reductase like transmembrane component	Pfam domain be a family of flavocytochromes capable of moving electrons across the plasma membrane		integral component of membrane				reviewed	CCDS55094.1;CCDS56469.1;
Q8N4S9	MARVELD2	ENSP00000323264	4TM		IN			MISC	Form epithelial barriers/hearing - MARVEL	CL0396	PF01284;PF07303;	MARVEL	FUNCTION: Plays a role in the formation of the epithelial barriers. The separation of the endolymphatic and perilymphatic spaces of the organ of Corti from one another by epithelial barriers is required for normal hearing. {ECO:0000269|PubMed:17186462}.		apical plasma membrane; basolateral plasma membrane; cell-cell junction organization; cytoplasm; cytoplasmic vesicle; establishment of endothelial barrier; integral component of membrane; paranodal junction; Schmidt-Lanterman incisure; sensory perception of sound; tight junction; tight junction assembly	cell-cell junction organization; establishment of endothelial barrier; sensory perception of sound; tight junction assembly			reviewed	CCDS34175.1;CCDS58956.1;	Cancer	Deafness						Nonsyndromic deafness	Hepatocellular fibrolamellar carcinoma
Q9UKL4	GJD2	ENSP00000290374	4TM		IN			MISC	Gap junction - action potential - Connexin	CL0375	PF00029;PF10582;	Connexin	FUNCTION: One gap junction consists of a cluster of closely packed pairs of transmembrane channels, the connexons, through which materials of low MW diffuse from one cell to a neighboring cell.	Connexin family, Delta-type subfamily	action potential; connexon complex; gap junction channel activity; integral component of membrane; plasma membrane; synaptic transmission; transmembrane transport; visual perception	action potential; gap junction channel activity; synaptic transmission; transmembrane transport; visual perception	gap junction channel activity		reviewed	CCDS10040.1;								Epilepsy	Deafness	Myopia	Schizophrenia
P17302	GJA1	ENSP00000282561	4TM		IN			MISC	Gap junction - adult heart development - Connexin	CL0375	PF00029;PF03508;PF10582;	Connexin	FUNCTION: Gap junction protein that acts as a regulator of bladder capacity. A gap junction consists of a cluster of closely packed pairs of transmembrane channels, the connexons, through which materials of low MW diffuse from one cell to a neighboring cell. May play a critical role in the physiology of hearing by participating in the recycling of potassium to the cochlear endolymph. Negative reg…	Connexin family, Alpha-type (group II) subfamily	adult heart development; apical plasma membrane; apoptotic process; ATP transport; atrial cardiac muscle cell action potential; atrial ventricular junction remodeling; blood vessel morphogenesis; cell-cell signaling; cell communication by chemical coupling; cell communication by electrical coupling; cellular response to mechanical stimulus; chronic inflammatory response; connexon complex; contrac…	adult heart development; apoptotic process; ATP transport; atrial cardiac muscle cell action potential; atrial ventricular junction remodeling; blood vessel morphogenesis; cell-cell signaling; cell communication by chemical coupling; cell communication by electrical coupling; cellular response to mechanical stimulus; chronic inflammatory response; embryonic digit morphogenesis; endothelium develo…	gap junction channel activity; ion transmembrane transporter activity; signal transducer activity	P17302	reviewed	CCDS5123.1;	Cancer	Oculodentodigital dysplasia (ODDD)	Syndactyly 3	Hypoplastic left heart syndrome 1	Hallermann-Streiff syndrome	Atrioventricular septal defect	Craniometaphyseal dysplasia	Cancer	Diabetes mellitus		Autistic disorder		Heart failure	Palmoplantar keratosis
O95452	GJB6	ENSP00000241124	4TM		IN			MISC	Gap junction - aging - Connexin	CL0375	PF00029;PF10582;	Connexin	FUNCTION: One gap junction consists of a cluster of closely packed pairs of transmembrane channels, the connexons, through which materials of low MW diffuse from one cell to a neighboring cell.	Connexin family, Beta-type (group I) subfamily	aging; apical plasma membrane; apoptotic process; cell communication; cellular response to glucose stimulus; connexon complex; cytosol; ear morphogenesis; inner ear development; integral component of membrane; negative regulation of cell proliferation; response to electrical stimulus; response to lipopolysaccharide; sensory perception of sound	aging; apoptotic process; cell communication; cellular response to glucose stimulus; ear morphogenesis; inner ear development; negative regulation of cell proliferation; response to electrical stimulus; response to lipopolysaccharide; sensory perception of sound			reviewed	CCDS9291.1;		Deafness	Ectodermal dysplasia 2, Clouston type (ECTD2)					Conduct disorder						Skin disease
P36382	GJA5	ENSP00000463851	4TM		IN			MISC	Gap junction - angiogenesis - Connexin	CL0375	PF00029;PF10582;	Connexin	FUNCTION: One gap junction consists of a cluster of closely packed pairs of transmembrane channels, the connexons, through which materials of low MW diffuse from one cell to a neighboring cell.	Connexin family, Alpha-type (group II) subfamily	angiogenesis; artery morphogenesis; atrial cardiac muscle cell action potential; atrial septum development; AV node cell to bundle of His cell communication by electrical coupling; bundle of His cell to Purkinje myocyte communication; cell communication by electrical coupling involved in cardiac conduction; connexon complex; gap junction; gap junction assembly; gap junction channel activity invol…	angiogenesis; artery morphogenesis; atrial cardiac muscle cell action potential; atrial septum development; AV node cell to bundle of His cell communication by electrical coupling; bundle of His cell to Purkinje myocyte communication; cell communication by electrical coupling involved in cardiac conduction; gap junction assembly; gap junction channel activity involved in AV node cell-bundle of Hi…	gap junction channel activity involved in AV node cell-bundle of His cell electrical coupling; gap junction channel activity involved in cardiac conduction electrical coupling; gap junction hemi-channel activity		reviewed	CCDS929.1;		Atrial standstill	Atrial fibrillation					Heart disease	Hypertension
P36383	GJC1	ENSP00000411528	4TM		IN			MISC	Gap junction - cardiac muscle development - Connexin	CL0375	PF00029;PF10582;	Connexin	FUNCTION: One gap junction consists of a cluster of closely packed pairs of transmembrane channels, the connexons, through which materials of low MW diffuse from one cell to a neighboring cell.	Connexin family, Gamma-type subfamily	atrial cardiac muscle cell action potential; cardiac muscle tissue development; cell-cell junction assembly; cell development; connexon complex; endoplasmic reticulum membrane; gap junction; gap junction assembly; gap junction channel activity; integral component of membrane; intercalated disc; ion channel activity; membrane organization; muscle contraction; plasma membrane; synaptic transmission…	atrial cardiac muscle cell action potential; cardiac muscle tissue development; cell-cell junction assembly; cell development; gap junction assembly; gap junction channel activity; ion channel activity; membrane organization; muscle contraction; synaptic transmission; transport; vasculogenesis; visual perception	gap junction channel activity; ion channel activity		reviewed	CCDS11487.1;
Q969M2	GJA10	ENSP00000358358	4TM		IN			MISC	Gap junction - Connexin	CL0375	PF00029;PF10582;	Connexin	FUNCTION: One gap junction consists of a cluster of closely packed pairs of transmembrane channels, the connexons, through which materials of low MW diffuse from one cell to a neighboring cell. Involved in tracer coupling between horizontal cells of the retina. May play a role in the regulation of horizontal cell patterning (By similarity). {ECO:0000250}.	Connexin family, Alpha-type (group II) subfamily	connexon complex [GO:0005922]; detection of light stimulus involved in visual perception [GO:0050908]; gamete generation [GO:0007276]; gap junction channel activity [GO:0005243]; integral component of membrane [GO:0016021]; plasma membrane [GO:0005886]; synapse assembly [GO:0007416]; synaptic transmission [GO:0007268]	detection of light stimulus involved in visual perception [GO:0050908]; gamete generation [GO:0007276]; gap junction channel activity [GO:0005243]; synapse assembly [GO:0007416]; synaptic transmission [GO:0007268]	gap junction channel activity [GO:0005243]		reviewed	CCDS5025.1;
P57773	GJA9	ENSP00000354020	4TM	SP	IN			MISC	Gap junction - Connexin	CL0375	PF00029;PF10582;	Connexin	FUNCTION: One gap junction consists of a cluster of closely packed pairs of transmembrane channels, the connexons, through which materials of low MW diffuse from one cell to a neighboring cell. {ECO:0000250}.	Connexin family, Alpha-type (group II) subfamily	cell communication; connexon complex; integral component of membrane	cell communication			reviewed	CCDS432.1;
O75712	GJB3	ENSP00000362464	4TM		IN			MISC	Gap junction - Connexin	CL0375	PF00029;PF10582;	Connexin	FUNCTION: One gap junction consists of a cluster of closely packed pairs of transmembrane channels, the connexons, through which materials of low MW diffuse from one cell to a neighboring cell.	Connexin family, Beta-type (group I) subfamily	cell communication; connexon complex; cytoplasm; gap junction; gap junction channel activity; integral component of membrane; in utero embryonic development; placenta development; sensory perception of sound; skin development; transmembrane transport	cell communication; gap junction channel activity; in utero embryonic development; placenta development; sensory perception of sound; skin development; transmembrane transport	gap junction channel activity		reviewed	CCDS384.1;		Deafness	Erythrokeratodermia variabilis (EKV)					Hereditary disease	Nonsyndromic deafness		Hodgkin's lymphoma, nodular sclerosis		Clouston syndrome	Skin disease
Q9NTQ9	GJB4	ENSP00000345868	4TM		IN			MISC	Gap junction - Connexin	CL0375	PF00029;PF10582;	Connexin	FUNCTION: One gap junction consists of a cluster of closely packed pairs of transmembrane channels, the connexons, through which materials of low MW diffuse from one cell to a neighboring cell.	Connexin family, Beta-type (group I) subfamily	cell communication; connexon complex; integral component of membrane; olfactory behavior; sensory perception of smell	cell communication; olfactory behavior; sensory perception of smell			reviewed	CCDS383.1;			Erythrokeratodermia variabilis (EKV)					Clouston syndrome	Skin disease	Bart-Pumphrey syndrome	Congenital ichthyosiform erythroderma		Nonsyndromic deafness
O95377	GJB5	ENSP00000340811	4TM		IN			MISC	Gap junction - Connexin	CL0375	PF00029;PF10582;	Connexin	FUNCTION: One gap junction consists of a cluster of closely packed pairs of transmembrane channels, the connexons, through which materials of low MW diffuse from one cell to a neighboring cell.	Connexin family, Beta-type (group I) subfamily	cell communication; connexon complex; epidermis development; integral component of membrane; labyrinthine layer morphogenesis; spongiotrophoblast differentiation	cell communication; epidermis development; labyrinthine layer morphogenesis; spongiotrophoblast differentiation			reviewed	CCDS382.1;								Erythrokeratodermia variabilis
Q6PEY0	GJB7	ENSP00000435355	4TM		IN			MISC	Gap junction - Connexin	CL0375	PF00029;PF10582;	Connexin	FUNCTION: One gap junction consists of a cluster of closely packed pairs of transmembrane channels, the connexons, through which materials of low MW diffuse from one cell to a neighboring cell. {ECO:0000250}.	Connexin family, Beta-type (group I) subfamily	cell communication; connexon complex; integral component of membrane	cell communication			reviewed	CCDS5008.1;
Q5T442	GJC2	ENSP00000355675	4TM		IN			MISC	Gap junction - Connexin	CL0375	PF00029;PF10582;	Connexin	FUNCTION: One gap junction consists of a cluster of closely packed pairs of transmembrane channels, the connexons, through which materials of low MW diffuse from one cell to a neighboring cell. May play a role in myelination in central and peripheral nervous systems. {ECO:0000269|PubMed:15192806}.	Connexin family, Gamma-type subfamily	cell-cell signaling; connexon complex; gap junction channel activity; integral component of membrane; myelin sheath; response to toxic substance	cell-cell signaling; gap junction channel activity; response to toxic substance	gap junction channel activity		reviewed	CCDS1569.1;		Spastic paraplegia 44, autosomal recessive (SPG44)	Leukodystrophy, hypomyelinating, 2 (HLD2					Demyelinating disease	Eye disease	Pelizaeus-Merzbacher disease	Lymphedema	Paraplegia	Hallermann-Streiff syndrome
Q8N144	GJD3	ENSP00000463752	4TM		IN			MISC	Gap junction - Connexin	CL0375	PF00029;PF10582;	Connexin	FUNCTION: One gap junction consists of a cluster of closely packed pairs of transmembrane channels, the connexons, through which materials of low MW diffuse from one cell to a neighboring cell. {ECO:0000250}.	Connexin family, Delta-type subfamily	cell communication; cell surface; connexon complex; gap junction assembly; gap junction channel activity; integral component of plasma membrane; ion channel activity; response to glucose	cell communication; gap junction assembly; gap junction channel activity; ion channel activity; response to glucose	gap junction channel activity; ion channel activity		reviewed	CCDS58547.1;
Q96KN9	GJD4	ENSP00000315070	4TM		IN			MISC	Gap junction - Connexin	CL0375	PF00029;PF10582;	Connexin	FUNCTION: One gap junction consists of a cluster of closely packed pairs of transmembrane channels, the connexons, through which materials of low MW diffuse from one cell to a neighboring cell. {ECO:0000250}.	Connexin family, Delta-type subfamily	cell communication; connexon complex; integral component of membrane; regulation of satellite cell activation involved in skeletal muscle regeneration	cell communication; regulation of satellite cell activation involved in skeletal muscle regeneration			reviewed	CCDS7191.1;								Nonsyndromic deafness	Usher syndrome
A6NN92	GJE1	ENSP00000455469	4TM		IN			MISC	Gap junction - Connexin	CL0375	PF00029;PF10582;	Connexin	FUNCTION: One gap junction consists of a cluster of closely packed pairs of transmembrane channels, the connexons, through which materials of low MW diffuse from one cell to a neighboring cell. May play a role in myelination in central and peripheral nervous systems. {ECO:0000269|PubMed:15192806}.	Connexin family, Beta-type (group I) subfamily	cell communication; cell morphogenesis; connexon complex; integral component of membrane; lens development in camera-type eye; organ growth	cell communication; cell morphogenesis; lens development in camera-type eye; organ growth			reviewed	no ccds
Q86W33	TPRA1	ENSP00000296210	4TM_P		IN			MISC	GPCR activity		PF10160;	TMEM40	GPCR activity	UPF0359 family	aging; G-protein coupled receptor activity; G-protein coupled receptor signaling pathway; integral component of membrane; lipid metabolic process	aging; G-protein coupled receptor activity; G-protein coupled receptor signaling pathway; lipid metabolic process	G-protein coupled receptor activity		reviewed	CCDS3042.1;CCDS46899.1;
Q96HJ5	MS4A3	ENSP00000278865	4TM		IN			MISC	Hematopoietic modulator ofr G1-S cell cycle transition - CD20	CL0347	PF04103;	CD20	FUNCTION: Hematopoietic modulator for the G1-S cell cycle transition. Modulates the level of phosphorylation of cyclin-dependent kinase 2 (CDK2) through its direct binding to cyclin-dependent kinase inhibitor 3 (CDKN3/KAP). {ECO:0000269|PubMed:11781350}.	MS4A family	endomembrane system; integral component of membrane; perinuclear region of cytoplasm				reviewed	CCDS31567.1;CCDS31568.1;CCDS41651.1;
Q9P0S9	TMEM14C	ENSP00000444561	4TM_P		OUT			MISC	Heme biosynthesis		PF03647;	Tmemb_14	FUNCTION: Required for normal heme biosynthesis. {ECO:0000250}.	UPF0136 (TMEM14) family	heme biosynthetic process; integral component of membrane; mitochondrial membrane	heme biosynthetic process			reviewed	CCDS4514.1;
O00322	UPK1A	ENSP00000483176	4TM		IN			MISC	Maintain normal bladder physiology-Tetraspanin	CL0347	PF00335;	Tetraspanin	FUNCTION: Component of the asymmetric unit membrane (AUM); a highly specialized biomembrane elaborated by terminally differentiated urothelial cells. May play an important role in normal bladder epithelial physiology, possibly in regulating membrane permeability of superficial umbrella cells or in stabilizing the apical membrane through AUM/cytoskeletal interactions (By similarity). {ECO:0000250}.	Tetraspanin (TM4SF) family	endoplasmic reticulum; epithelial cell differentiation; extracellular vesicular exosome; integral component of membrane; monosaccharide binding; plasma membrane; protein homodimerization activity; protein oligomerization	epithelial cell differentiation; protein oligomerization	monosaccharide binding; protein homodimerization activity		reviewed	CCDS12470.1;CCDS62640.1;	Cancer							Bladder cancer
O75841	UPK1B	ENSP00000264234	4TM		IN			MISC	Maintain normal bladder physiology-Tetraspanin	CL0347	PF00335;	Tetraspanin	FUNCTION: Component of the asymmetric unit membrane (AUM); a highly specialized biomembrane elaborated by terminally differentiated urothelial cells. May play an important role in normal bladder epithelial physiology, possibly in regulating membrane permeability of superficial umbrella cells or in stabilizing the apical membrane through AUM/cytoskeletal interactions (By similarity). {ECO:0000250}.	Tetraspanin (TM4SF) family	apical plasma membrane; epithelial cell differentiation; extracellular vesicular exosome; integral component of membrane; structural molecule activity	epithelial cell differentiation	structural molecule activity		reviewed	CCDS2985.1;	Cancer							Cancer	Bladder cancer
Q96SN7	ORAI2	ENSP00000478113	4TM		IN			MISC	Mediates CRAC-like channel		PF07856;	ORAI-1	FUNCTION: Ca(2+) release-activated Ca(2+)-like (CRAC-like) channel subunit which mediates Ca(2+) influx and increase in Ca(2+)-selective current by synergy with the Ca(2+) sensor, STIM1. {ECO:0000269|PubMed:16807233, ECO:0000269|PubMed:17452328}.	Orai family	growth cone; integral component of membrane				reviewed	CCDS5722.1;
Q969L2	MAL2	ENSP00000479708	4TM		IN			MISC	Membrane raft/polarized transport - MARVEL	CL0396	PF01284;	MARVEL	FUNCTION: Member of the machinery of polarized transport. Required for the indirect transcytotic route at the step of the egress of the transcytosing cargo from perinuclear endosomes in order for it to travel to the apical surface via a raft-dependent pathway. {ECO:0000269|PubMed:12370246}.	MAL family	apical plasma membrane; endomembrane system; extracellular vesicular exosome; integral component of membrane; membrane raft; perinuclear region of cytoplasm				reviewed	CCDS75780.1;
Q6UXU4	GSG1L	ENSP00000394954	4TM		IN			MISC	Modifies AMPA receptor (AMPAR) gating	CL0375	PF07803;	GSG-1	FUNCTION: As a component of the inner core of AMPAR complex, modifies AMPA receptor (AMPAR) gating. {ECO:0000250}.	GSG1 family	asymmetric synapse; cell junction; integral component of membrane; plasma membrane; regulation of alpha-amino-3-hydroxy-5-methyl-4-isoxazole propionate selective glutamate receptor activity	regulation of alpha-amino-3-hydroxy-5-methyl-4-isoxazole propionate selective glutamate receptor activity			reviewed	CCDS10631.1;CCDS45450.1;
P08962	CD63	ENSP00000393502	4TM		IN			MISC	Multi - activation of signaling cascades/blood coagulation-Tetraspanin	CL0347	PF00335;	Tetraspanin	FUNCTION: Functions as cell surface receptor for TIMP1 and plays a role in the activation of cellular signaling cascades. Plays a role in the activation of ITGB1 and integrin signaling, leading to the activation of AKT, FAK/PTK2 and MAP kinases. Promotes cell survival, reorganization of the actin cytoskeleton, cell adhesion, spreading and migration, via its role in the activation of AKT and FAK/P…	Tetraspanin (TM4SF) family	blood coagulation; cell-matrix adhesion; cell migration; cell surface; cellular protein localization; endosome lumen; endosome membrane; endosome to melanosome transport; extracellular vesicular exosome; integral component of plasma membrane; intrinsic component of plasma membrane; late endosome membrane; lysosomal membrane; melanosome; multivesicular body, internal vesicle; pigment granule matur…	blood coagulation; cell-matrix adhesion; cell migration; cellular protein localization; endosome to melanosome transport; pigment granule maturation; platelet activation; platelet degranulation; positive regulation of integrin-mediated signaling pathway; positive regulation of receptor internalization; protein transport; regulation of rubidium ion transport; regulation of vascular endothelial gro…			reviewed	CCDS58242.1;CCDS58243.1;CCDS8890.1;	Cancer							Cancer	Hermansky-Pudlak syndrome	Hypersensitivity reaction type I disease	Urticaria
Q9ULK5	VANGL2	ENSP00000357040	4TM_P		IN			MISC	Multi - anterior/posterior pattern specification		PF06638;	Strabismus	FUNCTION: Involved in the control of early morphogenesis and patterning of both axial midline structures and the development of neural plate. Plays a role in the regulation of planar cell polarity, particularly in the orientation of stereociliary bundles in the cochlea. Required for polarization and movement of myocardializing cells in the outflow tract and seems to act via RHOA signaling to regu…	Vang family	anterior/posterior pattern specification; apical plasma membrane; apical protein localization; basolateral plasma membrane; cell-cell junction; cell migration involved in kidney development; cell pole; cochlea morphogenesis; convergent extension involved in axis elongation; convergent extension involved in neural plate elongation; digestive tract morphogenesis; ER to Golgi transport vesicle; esta…	anterior/posterior pattern specification; apical protein localization; cell migration involved in kidney development; cochlea morphogenesis; convergent extension involved in axis elongation; convergent extension involved in neural plate elongation; digestive tract morphogenesis; establishment of body hair planar orientation; establishment of planar polarity; establishment of planar polarity invol…			reviewed	CCDS30915.1;		Neural tube defects (NTD)						Hyperopia	Spina bifida	Cystic kidney	Ventricular septal defect	Hydrocephalus
O95197	RTN3	ENSP00000348279	4TM_P		IN			MISC	Multi - apoptotic process/vesicle mediated transport-Reticulon		PF02453;	Reticulon	FUNCTION: May be involved in membrane trafficking in the early secretory pathway. Inhibits BACE1 activity and amyloid precursor protein processing. May induce caspase-8 cascade and apoptosis. May favor BCL2 translocation to the mitochondria upon endoplasmic reticulum stress. In case of enteroviruses infection, RTN3 may be involved in the viral replication or pathogenesis. {ECO:0000269|PubMed:1528…		apoptotic process; endoplasmic reticulum; endoplasmic reticulum membrane; endoplasmic reticulum tubular network organization; extracellular space; extracellular vesicular exosome; Golgi membrane; integral component of membrane; vesicle-mediated transport; viral process	apoptotic process; endoplasmic reticulum tubular network organization; vesicle-mediated transport; viral process			reviewed	CCDS41664.1;CCDS58141.1;CCDS58142.1;CCDS58143.1;CCDS8048.1;CCDS8049.1;CCDS8050.1;								Alzheimer's disease
O60635	TSPAN1	ENSP00000361072	4TM		IN			MISC	Multi - cell migration/proliferation/-Tetraspanin	CL0347	PF00335;	Tetraspanin	FUNCTION: Has tetraspanin domain	Tetraspanin (TM4SF) family	cell migration; cell proliferation; cytoplasm; extracellular vesicular exosome; integral component of membrane; lysosomal membrane; membrane; perinuclear region of cytoplasm; plasma membrane; positive regulation of endocytosis; protein stabilization; thiamine transmembrane transport; thiamine uptake transmembrane transporter activity; vesicle	cell migration; cell proliferation; positive regulation of endocytosis; protein stabilization; thiamine transmembrane transport; thiamine uptake transmembrane transporter activity	thiamine uptake transmembrane transporter activity		reviewed	CCDS530.1;	Cancer							Liver cancer	Squamous cell cancer
Q5T4F4	ZFYVE27	ENSP00000377282	4TM_P		IN			MISC	Multi - neuronal development/signaling	CL0390	PF01363;	FYVE	FUNCTION: Functions as an upstream inhibitor of RAB11, regulating directional protein transport to the forming neurites. Involved in nerve growth factor-induced neurite formation. May have a more general role in cell projections formation. {ECO:0000269|PubMed:17082457, ECO:0000269|PubMed:19289470}.		axon; dendrite; endoplasmic reticulum; endoplasmic reticulum membrane; growth cone membrane; integral component of membrane; metal ion binding; neuron projection development; neurotrophin TRK receptor signaling pathway; protein localization to plasma membrane; recycling endosome membrane	neuron projection development; neurotrophin TRK receptor signaling pathway; protein localization to plasma membrane	metal ion binding		reviewed	CCDS31262.1;CCDS31263.1;CCDS31264.1;CCDS53562.1;CCDS53563.1;CCDS53564.1;CCDS53565.1;		Spastic paraplegia 33, autosomal dominant (SPG33)						Paraplegia	Clubfoot
Q86WV6	TMEM173	ENSP00000331288	4TM_P		IN			MISC	Multi - signaling/regulation		PF15009;	TMEM173	FUNCTION: Facilitator of innate immune signaling that acts as a sensor of cytosolic DNA from bacteria and viruses and promotes the production of type I interferon (IFN-alpha and IFN-beta). Innate immune response is triggered in response to non-CpG double-stranded DNA from viruses and bacteria delivered to the cytoplasm. Acts by recognizing and binding cyclic di-GMP (c-di-GMP), a second messenger …	TMEM173 family	activation of innate immune response; apoptotic process; cellular response to exogenous dsRNA; cellular response to interferon-beta; cyclic-di-GMP binding; cyclic-GMP-AMP binding; cytoplasmic vesicle membrane; defense response to virus; endoplasmic reticulum membrane; Golgi apparatus; identical protein binding; innate immune response; integral component of membrane; interferon-beta production; mi…	activation of innate immune response; apoptotic process; cellular response to exogenous dsRNA; cellular response to interferon-beta; defense response to virus; innate immune response; interferon-beta production; positive regulation of defense response to virus by host; positive regulation of protein binding; positive regulation of protein import into nucleus, translocation; positive regulation of…	cyclic-di-GMP binding; cyclic-GMP-AMP binding; identical protein binding; protein homodimerization activity; protein kinase binding; transcription factor binding		reviewed	CCDS4215.1;		STING-associated vasculopathy, infantile-onset (SAVI)						Vesicoureteral reflux	Neurogenic bladder	Ureterocele	Hypersensitivity reaction type I disease
Q13286	CLN3	ENSP00000454680	4TM_P		IN			MISC	Multi - transport/ionotropic glutamate receptor signaling pathway	CL0015	PF02487;	CLN3	FUNCTION: Involved in microtubule-dependent, anterograde transport of late endosomes and lysosomes. {ECO:0000269|PubMed:22261744}.	Battenin family	action potential; amyloid precursor protein catabolic process; arginine transport; associative learning; autophagic vacuole; autophagic vacuole fusion; caveola; cellular amino acid metabolic process; ceramide metabolic process; cytoplasm; cytosolic calcium ion homeostasis; early endosome; endoplasmic reticulum; galactosylceramide metabolic process; globoside metabolic process; glucosylceramide me…	action potential; amyloid precursor protein catabolic process; arginine transport; associative learning; autophagic vacuole fusion; cellular amino acid metabolic process; ceramide metabolic process; cytosolic calcium ion homeostasis; galactosylceramide metabolic process; globoside metabolic process; glucosylceramide metabolic process; ionotropic glutamate receptor signaling pathway; lysosomal lum…	unfolded protein binding		reviewed	CCDS10632.1;CCDS73855.1;		Neurodegenerative disorder - Ceroid lipofuscinosis, neuronal, 3 (CLN3)						Batten disease	Neurodegenerative disease	Blindness	Unverricht-Lundborg syndrome
Q8TAA9	VANGL1	ENSP00000347672	4TM_P		IN			MISC	Multicellular organismal development		PF06638;	Strabismus	Multicellular organismal development	Vang family	integral component of membrane; lateral plasma membrane; multicellular organismal development	multicellular organismal development			reviewed	CCDS53350.1;CCDS883.1;	Cancer	Neural tube defects (NTD)	Sacral defect with anterior meningocele (SDAM)					Colorectal cancer	Spina bifida	Hyperopia
Q9Y342	PLLP	ENSP00000219207	4TM		IN			MISC	Myelination activity/transport - MARVEL	CL0396	PF01284;	MARVEL	FUNCTION: Appears to be involved in myelination. Could also participate in ion transport events as addition of plasmolipin to lipid bilayers induces the formation of ion channels, which are voltage-dependent and K(+)-selective (By similarity). {ECO:0000250}.	MAL family	compact myelin; extracellular vesicular exosome; integral component of membrane; ion transport; membrane raft; myelination; response to wounding	ion transport; myelination; response to wounding			reviewed	CCDS10777.1;								Pelizaeus-Merzbacher disease	Bardet-Biedl syndrome
O15243	LEPROT	ENSP00000360104	4TM_P		IN			MISC	Negative regulation -growth hormone receptor cell surface expression		PF04133;	VPS55	May be involved with negatively regulating growth hormone receptor cell surface expression in liver-gene function						reviewed	CCDS630.1;
O95214	LEPROTL1	ENSP00000314625	4TM_P		IN			MISC	Negative regulation -growth hormone receptor cell surface expression		PF04133;	VPS55	May be involved with negatively regulating growth hormone receptor cell surface expression in liver-gene function						reviewed	CCDS47834.1;CCDS6075.1;
P19075	TSPAN8	ENSP00000377003	4TM		IN			MISC	Negative regulation -of blood coagulation-Tetraspanin	CL0347	PF00335;	Tetraspanin	Negative regulation of blood coagulation	Tetraspanin (TM4SF) family	extracellular vesicular exosome; integral component of membrane; negative regulation of blood coagulation	negative regulation of blood coagulation			reviewed	CCDS8999.1;	Cancer							Esophageal tumor	Neoplasm metastasis
O14683	TP53I11	ENSP00000379009	4TM_P		IN			MISC	Negative regulation -of cell proliferation		PF14936;	p53-inducible11	Negative regulation of cell proliferation		integral component of membrane; negative regulation of cell proliferation; response to stress	negative regulation of cell proliferation; response to stress			reviewed	CCDS7911.1;	Cancer							Stomach cancer
Q96HP8	TMEM176A	ENSP00000417626	4TM		IN			MISC	Negative regulation -of dendritic cell differentiation - CD20 - Possible activity	CL0347	PF04103;	CD20	FUNCTION: Has CD20 domain	TMEM176 family	integral component of membrane; negative regulation of dendritic cell differentiation	negative regulation of dendritic cell differentiation			reviewed	CCDS5909.1;
Q6GV28	TMEM225	ENSP00000364166	4TM		IN			MISC	Negative regulation -of phosphatase activity - Claudin	CL0375	PF13903;	Claudin_2	FUNCTION: Has Claudin domain		integral component of membrane; negative regulation of phosphatase activity	negative regulation of phosphatase activity			reviewed	CCDS31697.1;								Azoospermia
O95473	SYNGR4	ENSP00000344041	4TM		IN			MISC	Neuromuscular junction - MARVEL	CL0396	PF01284;	MARVEL	FUNCTION: Has MARVEL domain	Synaptogyrin family	integral component of membrane; neuromuscular junction; synaptic vesicle membrane				reviewed	CCDS12717.1;
P51674	GPM6A	ENSP00000280187	4TM_P		IN			MISC	Neuronal differentiation		PF01275;	Myelin_PLP	FUNCTION: Involved in neuronal differentiation, including differentiation and migration of neuronal stem cells. Plays a role in neuronal plasticity and is involved in neurite and filopodia outgrowth, filopodia motility and probably synapse formation. GPM6A-induced filopodia formation involves mitogen-activated protein kinase (MAPK) and Src signaling pathways. May be involved in neuronal NGF-depen…	Myelin proteolipid protein family	axonal growth cone; calcium channel activity; dendritic spine; extracellular vesicular exosome; filopodium; integral component of membrane; neural retina development; neuronal cell body; neuron migration; neuron projection; neuron projection morphogenesis; plasma membrane; positive regulation of filopodium assembly; stem cell differentiation; synapse assembly; vesicle	calcium channel activity; neural retina development; neuron migration; neuron projection morphogenesis; positive regulation of filopodium assembly; stem cell differentiation; synapse assembly	calcium channel activity		reviewed	CCDS3824.1;CCDS54822.1;CCDS58936.1;
Q9BTV4	TMEM43	ENSP00000303992	4TM_P		IN			MISC	Nuclear membrane organization		PF07787;	DUF1625	FUNCTION: May have an important role in maintaining nuclear envelope structure by organizing protein complexes at the inner nuclear membrane. Required for retaining emerin at the inner nuclear membrane (By similarity). {ECO:0000250}.	TMEM43 family	endoplasmic reticulum; Golgi apparatus; integral component of membrane; nuclear inner membrane; nuclear membrane organization	nuclear membrane organization			reviewed	CCDS2618.1;		Arrhythmogenic right ventricular dysplasia, familial, 5 (ARVD5)	Emery-Dreifuss muscular dystrophy 7, autosomal dominant (EDMD7)					Emery-Dreifuss muscular dystrophy
A6NGB7	TMEM221	ENSP00000342162	4TM_P		IN			MISC	Possible activity - Jiraiya domain inhibits BMP signaling during embryogenesis		PF15038;	Jiraiya			integral component of membrane				reviewed	CCDS54230.1;
Q5VXU1	NKAIN2	ENSP00000357402	4TM_P		IN			MISC	Possible activity - subunits of pore or channel structures in neurons/affect function of other proteins		PF05640;	NKAIN	NKAINs may function as subunits of pore or channel structures in neurons or they may affect the function of other membrane proteins -Pfam domain	NKAIN family	integral component of membrane; plasma membrane				reviewed	CCDS34526.1;	Cancer	Cancer - lymphoma - chromosomal aberation -						Genital herpes
Q9NRC1	ST7	ENSP00000377089	4TM_P		IN			MISC	Possible activity - tumor suppressor - gene function	CL0020	PF04184;	ST7	May act as tumor suppressor - gene function						reviewed	CCDS5769.1;CCDS5770.1;	Cancer							Mandibular cancer	Atypical autism	Asperger syndrome
Q8TE82	SH3TC1	ENSP00000245105	4TM_P		IN			MISC	Protein binding										reviewed	CCDS3399.1;
O75298	RTN2	ENSP00000398178	4TM_P		IN			MISC	Protein binding-Reticulon		PF02453;	Reticulon			endomembrane system [GO:0012505]; endoplasmic reticulum membrane [GO:0005789]; integral component of membrane [GO:0016021]				reviewed	CCDS12665.1;CCDS12666.1;CCDS46114.1;		Paraplegia
Q8NG11	TSPAN14	ENSP00000396270	4TM		IN			MISC	Protein localization - TEMs	CL0347	PF00335;	Tetraspanin	FUNCTION: Has tetraspanin domain	Tetraspanin (TM4SF) family	cell surface; enzyme binding; establishment of protein localization to plasma membrane; integral component of membrane; plasma membrane; positive regulation of Notch signaling pathway; protein maturation; tetraspanin-enriched microdomain	establishment of protein localization to plasma membrane; positive regulation of Notch signaling pathway; protein maturation	enzyme binding		reviewed	CCDS44448.1;CCDS7369.1;
O95858	TSPAN15	ENSP00000362387	4TM		IN			MISC	Protein localization - TEMs	CL0347	PF00335;	Tetraspanin	FUNCTION: Has tetraspanin domain	Tetraspanin (TM4SF) family	cell surface [GO:0009986]; enzyme binding [GO:0019899]; establishment of protein localization to plasma membrane [GO:0090002]; extracellular vesicular exosome [GO:0070062]; integral component of membrane [GO:0016021]; plasma membrane [GO:0005886]; protein maturation [GO:0051604]; tetraspanin-enriched microdomain [GO:0097197]	establishment of protein localization to plasma membrane [GO:0090002]; protein maturation [GO:0051604]			reviewed	CCDS7294.1;
P62079	TSPAN5	ENSP00000307701	4TM		IN			MISC	Protein localization - TEMs	CL0347	PF00335;	Tetraspanin	FUNCTION: Has tetraspanin domain	Tetraspanin (TM4SF) family	enzyme binding; establishment of protein localization to plasma membrane; integral component of membrane; plasma membrane; positive regulation of Notch signaling pathway; protein maturation	establishment of protein localization to plasma membrane; positive regulation of Notch signaling pathway; protein maturation	enzyme binding		reviewed	CCDS3646.1;								Intracranial aneurysm
O43759	SYNGR1	ENSP00000332287	4TM		IN			MISC	Protein targeting activity - MARVEL	CL0396	PF01284;	MARVEL	FUNCTION: Involved in the regulation of short-term and long-term synaptic plasticity. {ECO:0000250}.	Synaptogyrin family	cell junction; integral component of membrane; melanosome; neuromuscular junction; protein targeting; regulation of long-term neuronal synaptic plasticity; regulation of short-term neuronal synaptic plasticity; synaptic vesicle membrane	protein targeting; regulation of long-term neuronal synaptic plasticity; regulation of short-term neuronal synaptic plasticity			reviewed	CCDS13989.1;CCDS13990.1;CCDS13991.1;									Bipolar disorder		Schizophrenia
O43760	SYNGR2	ENSP00000467600	4TM		IN			MISC	Protein targeting activity - MARVEL	CL0396	PF01284;	MARVEL	FUNCTION: Has MARVEL domain	Synaptogyrin family	extracellular vesicular exosome; integral component of membrane; neuromuscular junction; protein targeting; synaptic vesicle membrane	protein targeting			reviewed	CCDS11753.1;
Q969E2	SCAMP4	ENSP00000316007	4TM_P		IN			MISC	Protein trafficking		PF04144;	SCAMP	FUNCTION: Probably involved in membrane protein trafficking. {ECO:0000250}.	SCAMP family	integral component of membrane; protein transport	protein transport			reviewed	CCDS45903.1;
Q9H2W1	MS4A6A	ENSP00000403212	4TM		IN			MISC	Receptor activity - allergic response - Possible activity - CD20	CL0347	PF04103;	CD20	FUNCTION: Has CD20 domain		integral component of membrane				reviewed	CCDS44615.1;CCDS44616.1;CCDS58134.1;CCDS7981.1;								Alzheimer's disease
O15126	SCAMP1	ENSP00000481022	4TM_P		IN			MISC	Recycling carrier to cell surface		PF04144;	SCAMP	FUNCTION: Functions in post-Golgi recycling pathways. Acts as a recycling carrier to the cell surface.	SCAMP family	clathrin-coated vesicle; endocytosis; exocytosis; integral component of membrane; post-Golgi vesicle-mediated transport; protein transport; recycling endosome membrane; synaptic vesicle membrane; trans-Golgi network; zymogen granule membrane	endocytosis; exocytosis; post-Golgi vesicle-mediated transport; protein transport			reviewed	CCDS75264.1;
O15127	SCAMP2	ENSP00000268099	4TM_P		IN			MISC	Recycling carrier to cell surface		PF04144;	SCAMP	FUNCTION: Functions in post-Golgi recycling pathways. Acts as a recycling carrier to the cell surface.	SCAMP family	extracellular vesicular exosome; Golgi apparatus; integral component of membrane; intracellular membrane-bounded organelle; nucleoplasm; post-Golgi vesicle-mediated transport; protein transport; recycling endosome membrane; trans-Golgi network membrane; transport vesicle	post-Golgi vesicle-mediated transport; protein transport			reviewed	CCDS10271.1;								Bartter disease
O14828	SCAMP3	ENSP00000307275	4TM_P		IN			MISC	Recycling carrier to cell surface		PF04144;	SCAMP	FUNCTION: Functions in post-Golgi recycling pathways. Acts as a recycling carrier to the cell surface.	SCAMP family	extracellular vesicular exosome; Golgi membrane; integral component of membrane; post-Golgi vesicle-mediated transport; protein transport; response to retinoic acid; ubiquitin protein ligase binding	post-Golgi vesicle-mediated transport; protein transport; response to retinoic acid	ubiquitin protein ligase binding		reviewed	CCDS1105.1;CCDS1106.1;								Nephronophthisis
Q96IZ2	ADTRP	ENSP00000229583	4TM_P		IN			MISC	Regulation		PF04750;	Far-17a_AIG1	FUNCTION: Regulates the expression and the cell-associated anticoagulant activity of the inhibitor TFPI in endothelial cells (in vitro). {ECO:0000269|PubMed:21868574}.	AIG1 family	integral component of membrane; plasma membrane				reviewed	CCDS4521.1;CCDS47374.1;
P54851	EMP2	ENSP00000352540	4TM	SP	IN			MISC	Regulation - cell processes - Claudin	CL0375	PF00822;	PMP22_Claudin	FUNCTION: Functions as a key regulator of cell membrane composition by regulating proteins surface expression. Also, plays a role in regulation of processes including cell migration, cell proliferation, cell contraction and cell adhesion. Negatively regulates caveolae formation by reducing CAV1 expression and CAV1 amount by increasing lysosomal degradation (PubMed:24814193). Facilitates surface t…	PMP-22/EMP/MP20 family	actin filament organization; actin-mediated cell contraction; activation of protein kinase activity; apical part of cell; apical plasma membrane; bleb assembly; blood vessel endothelial cell migration; cell adhesion; cell death; cell-matrix adhesion; cell migration; cell proliferation; cell surface; cytoplasm; early endosome to late endosome transport; embryo implantation; Golgi apparatus; integr…	actin filament organization; actin-mediated cell contraction; activation of protein kinase activity; bleb assembly; blood vessel endothelial cell migration; cell adhesion; cell death; cell-matrix adhesion; cell migration; cell proliferation; early endosome to late endosome transport; embryo implantation; membrane raft assembly; positive regulation of cell-matrix adhesion; positive regulation of c…	integrin binding; kinase binding; protein kinase binding		reviewed	CCDS10541.1;		Renal disease - Nephrotic syndrome 10 (NPHS10)						Charcot-Marie-Tooth disease	Emphysema	Infection
Q9NQC3	RTN4	ENSP00000322147	4TM_P		IN			MISC	Regulation - multi-Reticulon		PF02453;	Reticulon	FUNCTION: Developmental neurite growth regulatory factor with a role as a negative regulator of axon-axon adhesion and growth, and as a facilitator of neurite branching. Regulates neurite fasciculation, branching and extension in the developing nervous system. Involved in down-regulation of growth, stabilization of wiring and restriction of plasticity in the adult CNS. Regulates the radial migrat…		endomembrane system [GO:0012505]; endoplasmic reticulum [GO:0005783]; extracellular exosome [GO:0070062]; integral component of endoplasmic reticulum membrane [GO:0030176]; intracellular [GO:0005622]; neuronal postsynaptic density [GO:0097481]; nuclear envelope [GO:0005635]; plasma membrane [GO:0005886]; poly(A) RNA binding [GO:0044822]; apoptotic process [GO:0006915]; axonal fasciculation [GO:00…	apoptotic process [GO:0006915]; axonal fasciculation [GO:0007413]; axonogenesis [GO:0007409]; cardiac epithelial to mesenchymal transition [GO:0060317]; cerebral cortex radial glia guided migration [GO:0021801]; endoplasmic reticulum tubular network organization [GO:0071786]; negative regulation of axon extension [GO:0030517]; negative regulation of axonogenesis [GO:0050771]; negative regulation …	poly(A) RNA binding [GO:0044822]		reviewed	CCDS1851.1;CCDS1852.1;CCDS42683.1;CCDS42684.1;CCDS42685.1;		Cerebrovascular accident, Amyotrophic lateral sclerosis, Multiple sclerosis	Alzheimer's disease, Amyotrophic lateral sclerosis, Aortic aneurysm, Bipolar disorder, Depression, Embryoma, Epilepsy, Heart failure, Leukemia, Lymphoma, Multiple sclerosis, Schizophrenia,
P11049	CD37	ENSP00000325708	4TM		IN			MISC	Regulation - positive and negative-Tetraspanin	CL0347	PF00335;	Tetraspanin	FUNCTION: Has tetraspanin domain	Tetraspanin (TM4SF) family	defense response to protozoan; extracellular vesicular exosome; immunological synapse; integral component of membrane; membrane; negative regulation of cell proliferation; negative regulation of myeloid dendritic cell activation; positive regulation of immunoglobulin production; regulation of defense response to virus; regulation of humoral immune response	defense response to protozoan; negative regulation of cell proliferation; negative regulation of myeloid dendritic cell activation; positive regulation of immunoglobulin production; regulation of defense response to virus; regulation of humoral immune response		P11049	reviewed	CCDS12760.1;CCDS46139.1;	Cancer							Lymphoma	Chronic lymphocytic leukemia
O60637	TSPAN3	ENSP00000267970	4TM		IN			MISC	Regulation - proliferation and migration for process needed for normal myleination and repair-Tetraspanin	CL0347	PF00335;	Tetraspanin	FUNCTION: Regulates the proliferation and migration of oligodendrocytes, a process essential for normal myelination and repair. {ECO:0000250}.	Tetraspanin (TM4SF) family	extracellular vesicular exosome; integral component of membrane				reviewed	CCDS10292.1;CCDS10293.1;CCDS53963.1;								Echinococcosis
P19397	CD53	ENSP00000271324	4TM		IN			MISC	Regulation and signaling-Tetraspanin	CL0347	PF00335;	Tetraspanin	FUNCTION: Required for efficient formation of myofibers in regenerating muscle at the level of cell fusion. May be involved in growth regulation in hematopoietic cells (By similarity). {ECO:0000250}.	Tetraspanin (TM4SF) family	cell-cell junction; cell surface; extracellular vesicular exosome; immunological synapse; integral component of membrane; plasma membrane; positive regulation of myoblast fusion; signal transduction	positive regulation of myoblast fusion; signal transduction			reviewed	CCDS829.1;								leukocyte-adhesion deficiency syndrome	Intestinal tuberculosis	Strongyloidiasis
O95859	TSPAN12	ENSP00000222747	4TM		IN			MISC	Regulation and signaling-Tetraspanin	CL0347	PF00335;	Tetraspanin	FUNCTION: Regulator of cell surface receptor signal transduction. Plays a central role in retinal vascularization by regulating norrin (NDP) signal transduction. Acts in concert with norrin (NDP) to promote FZD4 multimerization and subsequent activation of FZD4, leading to promote accumulation of beta-catenin (CTNNB1) and stimulate LEF/TCF-mediated transcriptional programs. Suprisingly, it only a…	Tetraspanin (TM4SF) family	angiogenesis; cell surface receptor signaling pathway; integral component of membrane; integral component of plasma membrane; membrane; regulation of angiogenesis; retina layer formation	angiogenesis; cell surface receptor signaling pathway; regulation of angiogenesis; retina layer formation			reviewed	CCDS5777.1;		Retinal disease - Vitreoretinopathy, exudative 5 (EVR5)						Exudative vitreoretinopathy	Coats disease	Retinopathy of prematurity	Retinal detachment
Q3C1V0	MS4A18	ENSP00000381953	4TM		IN			MISC	Regulation/Apototic process - gene function - Possible activity - - CD20	CL0347	PF04103;	CD20	FUNCTION: Has CD20 domain		integral component of membrane				reviewed	no ccds
P30408	TM4SF1	ENSP00000304277	4TM		IN			MISC	Regulation/mediate signal transduction - L6_membrane		PF05805;	L6_membrane	FUNCTION: L6 membrane domain		integral component of membrane				reviewed	CCDS3143.1;	Cancer							Neoplasm metastasis		Embryoma
O14894	TM4SF5	ENSP00000270560	4TM	SP	IN			MISC	Regulation/mediate signal transduction - L6_membrane		PF05805;	L6_membrane	FUNCTION: L6 membrane domain	L6 tetraspanin family	integral component of plasma membrane				reviewed	CCDS11054.1;	Cancer							Liver cancer
Q9BVC6	TMEM109	ENSP00000227525	4TM	SP	IN			MISC	Regulation/signaling						extracellular exosome [GO:0070062]; integral component of membrane [GO:0016021]; nuclear outer membrane [GO:0005640]; sarcoplasmic reticulum membrane [GO:0033017]; cellular response to gamma radiation [GO:0071480]; intrinsic apoptotic signaling pathway in response to DNA damage by p53 class mediator [GO:0042771]; negative regulation of cell death [GO:0060548]	cellular response to gamma radiation [GO:0071480]; intrinsic apoptotic signaling pathway in response to DNA damage by p53 class mediator [GO:0042771]; negative regulation of cell death [GO:0060548]			reviewed	CCDS7996.1;
O75915	ARL6IP5	ENSP00000273258	4TM_P		IN			MISC	Regulation/transport		PF03208;	PRA1	FUNCTION: Regulates intracellular concentrations of taurine and glutamate. Negatively modulates SLC1A1/EAAC1 glutamate transport activity by decreasing its affinity for glutamate. May be involved in membrane traffic (By similarity). {ECO:0000250}.	PRA1 family	endoplasmic reticulum; endoplasmic reticulum membrane; extracellular vesicular exosome; integral component of membrane; intrinsic apoptotic signaling pathway in response to oxidative stress; L-glutamate transport; membrane; negative regulation of mitochondrial membrane potential; negative regulation of transport; positive regulation of apoptotic process; positive regulation of cysteine-type endop…	intrinsic apoptotic signaling pathway in response to oxidative stress; L-glutamate transport; negative regulation of mitochondrial membrane potential; negative regulation of transport; positive regulation of apoptotic process; positive regulation of cysteine-type endopeptidase activity involved in apoptotic process; positive regulation of stress-activated MAPK cascade			reviewed	CCDS2912.1;	Cancer							Cancer	Diabetes mellitus	Scurvy	Tuberculosis
O60271	SPAG9	ENSP00000423165	4TM_P		IN			MISC	Regulation-activation-differentiation		PF09744;	Jnk_Snpk associated	FUNCTION: The JNK-interacting protein (JIP) group of scaffold proteins selectively mediates JNK signaling by aggregating specific components of the MAPK cascade to form a functional JNK signaling module. Isoform 5 may play a role in spermatozoa-egg-interaction. {ECO:0000269|PubMed:14743216, ECO:0000269|PubMed:15693750}.		acrosomal vesicle [GO:0001669]; cytoplasm [GO:0005737]; cytosol [GO:0005829]; extracellular exosome [GO:0070062]; integral component of membrane [GO:0016021]; perinuclear region of cytoplasm [GO:0048471]; JUN kinase binding [GO:0008432]; kinesin binding [GO:0019894]; MAP-kinase scaffold activity [GO:0005078]; receptor signaling complex scaffold activity [GO:0030159]; activation of JUN kinase acti…	activation of JUN kinase activity [GO:0007257]; muscle cell differentiation [GO:0042692]; negative regulation of protein homodimerization activity [GO:0090074]; positive regulation of cell migration [GO:0030335]; positive regulation of muscle cell differentiation [GO:0051149]; positive regulation of neuron differentiation [GO:0045666]; protein homooligomerization [GO:0051260]; retrograde transpor…	JUN kinase binding [GO:0008432]; kinesin binding [GO:0019894]; MAP-kinase scaffold activity [GO:0005078]; receptor signaling complex scaffold activity [GO:0030159]		reviewed	CCDS11577.1;CCDS45740.1;CCDS58577.1;CCDS58578.1;	Cancer	Cancer, Infertility, Dengue disease	Systemic scleroderma, Testicular dysfunction,
Q13491	GPM6B	ENSP00000389915	4TM		IN			MISC	Regulation-differentiation-development		PF01275;	Myelin_PLP	FUNCTION: May be involved in neural development. Involved in regulation of osteoblast function and bone formation. Involved in matrix vesicle release by osteoblasts; this function seems to involve maintenance of the actin cytoskeleton. May be involved in cellular trafficking of SERT and thereby in regulation of serotonin uptake. {ECO:0000269|PubMed:21638316}.		integral component of membrane [GO:0016021]; membrane raft [GO:0045121]; plasma membrane [GO:0005886]; cell differentiation [GO:0030154]; extracellular matrix assembly [GO:0085029]; negative regulation of protein localization to cell surface [GO:2000009]; negative regulation of serotonin uptake [GO:0051612]; nervous system development [GO:0007399]; ossification [GO:0001503]; positive regulation o…	cell differentiation [GO:0030154]; extracellular matrix assembly [GO:0085029]; negative regulation of protein localization to cell surface [GO:2000009]; negative regulation of serotonin uptake [GO:0051612]; nervous system development [GO:0007399]; ossification [GO:0001503]; positive regulation of bone mineralization [GO:0030501]; protein transport [GO:0015031]; regulation of actin cytoskeleton or…			reviewed	CCDS14158.1;CCDS35206.1;CCDS35207.1;CCDS48084.1;		Pelizaeus-Merzbacher disease
Q12999	TSPAN31	ENSP00000257910	4TM		IN			MISC	Regulation-Tetraspanin	CL0347	PF00335;	Tetraspanin	FUNCTION: Has tetraspanin domain	Tetraspanin (TM4SF) family	integral component of plasma membrane; membrane; positive regulation of cell proliferation	positive regulation of cell proliferation			reviewed	CCDS8952.1;	Cancer							Leiomyosarcoma	Rhabdomyosarcoma, Embryonal
O43657	TSPAN6	ENSP00000362111	4TM		IN			MISC	Regulation-Tetraspanin	CL0347	PF00335;	Tetraspanin	FUNCTION: Has tetraspanin domain	Tetraspanin (TM4SF) family	extracellular vesicular exosome; integral component of membrane; negative regulation of NIK/NF-kappaB signaling; negative regulation of viral-induced cytoplasmic pattern recognition receptor signaling pathway; positive regulation of I-kappaB kinase/NF-kappaB signaling; signal transducer activity; signal transduction	negative regulation of NIK/NF-kappaB signaling; negative regulation of viral-induced cytoplasmic pattern recognition receptor signaling pathway; positive regulation of I-kappaB kinase/NF-kappaB signaling; signal transducer activity; signal transduction	signal transducer activity		reviewed	CCDS14470.1;								Trichomoniasis
O15258	RER1	ENSP00000464222	4TM_P		IN			MISC	Retrieval of some endoplasmic reticulum membrane proteins from early golgi compartment		PF03248;	Rer1	May be involved in retrieval of some endoplasmic reticulum membrane proteins from early golgi compartment		integral component of membrane				reviewed	CCDS41232.1;	Cancer							Cancer	Suppurative thyroiditis
Q86WI0	LHFPL1	ENSP00000361036	4TM	SP	IN			MISC	Sensory perception of sound - Possible activity	CL0375	PF10242;	L_HGMIC_fpl	Sensory perception of sound-Possibly - Similar	LHFP family	integral component of membrane				reviewed	CCDS14562.1;
Q6ZUX7	LHFPL2	ENSP00000425906	4TM		IN			MISC	Sensory perception of sound - Possible activity	CL0375	PF10242;	L_HGMIC_fpl	Sensory perception of sound-Possibly - Similar	LHFP family	integral component of membrane				reviewed	CCDS4042.1;
Q86UP9	LHFPL3	ENSP00000393128	4TM		IN			MISC	Sensory perception of sound - Possible activity	CL0375	PF10242;	L_HGMIC_fpl	Sensory perception of sound-Possibly - Similar	LHFP family	integral component of membrane				reviewed	no ccds	Cancer							Smooth muscle tumor
Q6DN12	MCTP2	ENSP00000350377	4TM_P		OUT			MISC	Signaling - calcium mediated		PF00168;PF08372;	C2 domain	FUNCTION: Might play a role in the development of cardiac outflow tract. {ECO:0000269|PubMed:23773997}.		integral component of membrane [GO:0016021]; intracellular [GO:0005622]; membrane [GO:0016020]; calcium ion binding [GO:0005509]; calcium-mediated signaling [GO:0019722]	calcium-mediated signaling [GO:0019722]	calcium ion binding [GO:0005509]		reviewed	CCDS32338.1;CCDS53975.1;CCDS53976.1;		Hypoplastic left heart syndrome
P40305	IFI27	ENSP00000298902	4TM_P		IN			MISC	Signaling - Interferon signaling pathway		PF06140;	Ifi-6-16	Interferon signaling pathway-gene function		integral component of membrane				reviewed	CCDS32148.1;	Cancer							Cervical cancer	Bronchiolitis	Hepatitis C
O60636	TSPAN2	ENSP00000358529	4TM		IN			MISC	Signaling and development-Tetraspanin	CL0347	PF00335;	Tetraspanin	FUNCTION: May play a role in signalling in oligodendrocytes in the early stages of their terminal differentiation into myelin-forming glia and may also function in stabilizing the mature sheath. {ECO:0000250}.	Tetraspanin (TM4SF) family	astrocyte development; axon development; brain development; inflammatory response; integral component of membrane; microglia development; myelination; myelin sheath; oligodendrocyte differentiation; plasma membrane	astrocyte development; axon development; brain development; inflammatory response; microglia development; myelination; oligodendrocyte differentiation			reviewed	CCDS881.1;								Schistosomiasis	Clonorchiasis	Opisthorchiasis
Q5VV63	ATRNL1	ENSP00000347152	4TM_P		IN			MISC	Signaling process possibility		PF00431;PF07974;PF00059;PF01437;	CUB domain	FUNCTION: May play a role in melanocortin signaling pathways that regulate energy homeostasis. {ECO:0000250}.		integral component of membrane [GO:0016021]; carbohydrate binding [GO:0030246]; G-protein coupled receptor signaling pathway [GO:0007186]	G-protein coupled receptor signaling pathway [GO:0007186]	carbohydrate binding [GO:0030246]		reviewed	CCDS73204.1;CCDS7592.1;		Radioulnar synostosis, Syndactyly, Ventricular septal defect
Q6DN14	MCTP1	ENSP00000424126	4TM_P		IN			MISC	Signaling-calcium mediated		PF00168;PF08372;	C2 domain			integral component of membrane [GO:0016021]; intracellular [GO:0005622]; calcium ion binding [GO:0005509]; calcium-mediated signaling [GO:0019722]	calcium-mediated signaling [GO:0019722]	calcium ion binding [GO:0005509]		reviewed	CCDS34203.1;CCDS47247.1;CCDS75275.1;
Q9NXJ0	MS4A12	ENSP00000016913	4TM		IN			MISC	Signaling-Signal transduction - CD20	CL0347	PF04103;	CD20	FUNCTION: May be involved in signal transduction as a component of a multimeric receptor complex.	MS4A family	integral component of membrane				reviewed	CCDS53638.1;CCDS7988.1;
Q5J8X5	MS4A13	ENSP00000367428	4TM	SP	IN			MISC	Signaling-Signal transduction - CD20	CL0347	PF04103;	CD20	FUNCTION: May be involved in signal transduction as a component of a multimeric receptor complex. {ECO:0000250}.	MS4A family	integral component of membrane				reviewed	CCDS31571.1;CCDS41653.1;CCDS60801.1;
Q8N5U1	MS4A15	ENSP00000386022	4TM		IN			MISC	Signaling-Signal transduction - CD20	CL0347	PF04103;	CD20	FUNCTION: May be involved in signal transduction as a component of a multimeric receptor complex. {ECO:0000250}.	MS4A family	integral component of membrane				reviewed	CCDS44617.1;CCDS60802.1;CCDS7991.1;
Q96JQ5	MS4A4A	ENSP00000338648	4TM		IN			MISC	Signaling-Signal transduction - CD20	CL0347	PF04103;	CD20	FUNCTION: May be involved in signal transduction as a component of a multimeric receptor complex.	MS4A family	integral component of membrane				reviewed	CCDS58135.1;CCDS7982.1;
Q9H3V2	MS4A5	ENSP00000300190	4TM		IN			MISC	Signaling-Signal transduction - CD20	CL0347	PF04103;	CD20	FUNCTION: May be involved in signal transduction as a component of a multimeric receptor complex.	MS4A family	integral component of membrane				reviewed	CCDS7987.1;
Q9GZW8	MS4A7	ENSP00000300184	4TM		IN			MISC	Signaling-Signal transduction - CD20	CL0347	PF04103;	CD20	FUNCTION: May be involved in signal transduction as a component of a multimeric receptor complex.	MS4A family	integral component of membrane				reviewed	CCDS7985.1;CCDS7986.1;
Q9BY19	MS4A8	ENSP00000300226	4TM		IN			MISC	Signaling-Signal transduction - CD20	CL0347	PF04103;	CD20	FUNCTION: May be involved in signal transduction as a component of a multimeric receptor complex.	MS4A family	integral component of membrane				reviewed	CCDS7990.1;
P27701	CD82	ENSP00000227155	4TM		IN			MISC	Signaling-Tetraspanin	CL0347	PF00335;	Tetraspanin	FUNCTION: Associates with CD4 or CD8 and delivers costimulatory signals for the TCR/CD3 pathway.	Tetraspanin (TM4SF) family	extracellular vesicular exosome; integral component of plasma membrane; plasma membrane				reviewed	CCDS31469.1;CCDS7909.1;	Cancer							Cancer	Penile disease
Q96QS1	TSPAN32	ENSP00000182290	4TM		IN			MISC	Signaling-Tetraspanin	CL0347	PF00335;	Tetraspanin	FUNCTION: Has tetraspanin domain	Tetraspanin (TM4SF) family	cell-cell signaling; cell surface; cytoskeleton organization; defense response to protozoan; integrin alphaIIb-beta3 complex; integrin-mediated signaling pathway; intracellular; negative regulation of cell proliferation; negative regulation of myeloid dendritic cell activation; platelet aggregation; regulation of defense response to virus	cell-cell signaling; cytoskeleton organization; defense response to protozoan; integrin-mediated signaling pathway; negative regulation of cell proliferation; negative regulation of myeloid dendritic cell activation; platelet aggregation; regulation of defense response to virus			reviewed	CCDS7733.1;								Beckwith-Wiedemann syndrome	Genetic disorder
Q9UKR5	C14orf1	ENSP00000256319	4TM		IN			MISC	Sterol biosynthetic process/Transport vesicle		PF03694;	Erg28	Sterol biosyntetic process/Transport vesicle	ERG28 family	endoplasmic reticulum membrane; integral component of membrane; sterol biosynthetic process; transport vesicle	sterol biosynthetic process			reviewed	CCDS9845.1;
A1L157	TSPAN11	ENSP00000437403	4TM		IN			MISC	Tetraspanins	CL0347	PF00335;	Tetraspanin	FUNCTION: Has tetraspanin domain	Tetraspanin (TM4SF) family	integral component of membrane				reviewed	CCDS31765.1;
O95857	TSPAN13	ENSP00000262067	4TM		IN			MISC	Tetraspanins	CL0347	PF00335;	Tetraspanin	FUNCTION: Has tetraspanin domain	Tetraspanin (TM4SF) family	integral component of plasma membrane; membrane				reviewed	CCDS5363.1;
Q9UKR8	TSPAN16	ENSP00000467341	4TM		IN			MISC	Tetraspanins	CL0347	PF00335;	Tetraspanin	FUNCTION: Has tetraspanin domain	Tetraspanin (TM4SF) family	integral component of membrane				reviewed	CCDS12256.1;CCDS62549.1;CCDS62550.1;
Q96FV3	TSPAN17	ENSP00000298564	4TM		IN			MISC	Tetraspanins	CL0347	PF00335;	Tetraspanin	FUNCTION: Has tetraspanin domain	Tetraspanin (TM4SF) family	integral component of membrane	establishment of protein localization to plasma membrane [GO:0090002]; protein maturation [GO:0051604]			reviewed	CCDS47346.2;CCDS54952.1;
Q96SJ8	TSPAN18	ENSP00000429993	4TM		IN			MISC	Tetraspanins	CL0347	PF00335;	Tetraspanin	FUNCTION: Has tetraspanin domain	Tetraspanin (TM4SF) family	integral component of membrane				reviewed	CCDS7910.1;
P0C672	TSPAN19	ENSP00000433816	4TM		IN			MISC	Tetraspanins	CL0347	PF00335;	Tetraspanin	FUNCTION: Has tetraspanin domain	Tetraspanin (TM4SF) family					reviewed	CCDS44949.1;
O14817	TSPAN4	ENSP00000380552	4TM		IN			MISC	Tetraspanins	CL0347	PF00335;	Tetraspanin	FUNCTION: Has tetraspanin domain	Tetraspanin (TM4SF) family	antigen binding, intergrin binding, integral component of membrane	protein complex assembly			reviewed	CCDS7721.1;
O75954	TSPAN9	ENSP00000444799	4TM		IN			MISC	Tetraspanins	CL0347	PF00335;	Tetraspanin	FUNCTION: Has tetraspanin domain	Tetraspanin (TM4SF) family	focal adhesion; integral component of membrane; plasma membrane; tetraspanin-enriched microdomain				reviewed	CCDS8520.1;	Cancer							Fallopian tube carcinoma	Apraxia
Q6ZP80	TMEM182	ENSP00000394178	4TM		IN			MISC	Tight junction - Claudin	CL0375	PF13903;	Claudin_2	FUNCTION: Has Claudin domain	TMEM182 family	integral component of membrane				reviewed	CCDS2064.1;								Low tension glaucoma	Primary open angle glaucoma
Q15012	LAPTM4A	ENSP00000175091	4TM		IN			MISC	Transport activity		PF03821;	Mtp	FUNCTION: May function in the transport of nucleosides and/or nucleoside derivatives between the cytosol and the lumen of an intracellular membrane-bound compartment. {ECO:0000250}.	LAPTM4/LAPTM5 transporter family	Golgi apparatus; integral component of membrane; transport	transport			reviewed	CCDS1696.1;								Essential tremor
Q96IW7	SEC22A	ENSP00000417972	4TM_P		IN			MISC	Transport activity		PF13774;	LONGIN	FUNCTION: May be involved in vesicle transport between the ER and the Golgi complex. {ECO:0000250|UniProtKB:Q642F4}.	Synaptobrevin family	endoplasmic reticulum membrane; ER to Golgi vesicle-mediated transport; integral component of membrane; protein transport; SNAP receptor activity; SNARE binding; SNARE complex; transporter activity; vesicle fusion with Golgi apparatus	ER to Golgi vesicle-mediated transport; protein transport; transporter activity; vesicle fusion with Golgi apparatus	SNAP receptor activity; SNARE binding; transporter activity		reviewed	CCDS3021.1;
Q9BRL7	SEC22C	ENSP00000264454	4TM_P		IN			MISC	Transport activity		PF13774;	LONGIN	FUNCTION: May be involved in vesicle transport between the ER and the Golgi complex. {ECO:0000269|PubMed:9501016}.	Synaptobrevin family	endoplasmic reticulum; endoplasmic reticulum membrane; ER to Golgi vesicle-mediated transport; integral component of membrane; protein transport; SNAP receptor activity; SNARE binding; SNARE complex; vesicle fusion with Golgi apparatus	ER to Golgi vesicle-mediated transport; protein transport; vesicle fusion with Golgi apparatus	SNAP receptor activity; SNARE binding		reviewed	CCDS2699.1;CCDS2700.1;CCDS56246.1;
O60831	PRAF2	ENSP00000451962	4TM_P		IN			MISC	Transport activity		PF03208;	PRA1	FUNCTION: May be involved in ER/Golgi transport and vesicular traffic. Plays a proapoptic role in cerulenin-induced neuroblastoma apoptosis. {ECO:0000269|PubMed:17975142, ECO:0000269|PubMed:18395978}.	PRA1 family	endosome membrane; integral component of membrane; L-glutamate transport; protein transport	L-glutamate transport; protein transport			reviewed	CCDS14317.1;	Cancer							Neuroblastoma
O43761	SYNGR3	ENSP00000248121	4TM		IN			MISC	Transport activity - MARVEL	CL0396	PF01284;	MARVEL	FUNCTION: Involved in the positive regulation of dopamine transporter activity. Probably facilitates the physical and functional interactions of the transporter with the dopamine vesicular storage system, allowing a more efficient loading of the vesicles with extracellular dopamine after release (By similarity). {ECO:0000250}.	Synaptogyrin family	cell junction; integral component of membrane; neuromuscular junction; positive regulation of transporter activity; substantia nigra development; synaptic vesicle; synaptic vesicle membrane	positive regulation of transporter activity; substantia nigra development			reviewed	CCDS10456.1;
Q8TBG9	SYNPR	ENSP00000418994	4TM		IN			MISC	Transport activity - MARVEL	CL0396	PF01284;	MARVEL	FUNCTION: Intrinsic membrane protein of small synaptic vesicles. Probable vesicular channel protein (By similarity). {ECO:0000250}.	Synaptophysin/synaptobrevin family	cell junction; integral component of synaptic vesicle membrane; neuron projection; synaptic vesicle membrane; transporter activity	transporter activity	transporter activity		reviewed	CCDS46859.1;CCDS46860.1;
Q16563	SYPL1	ENSP00000011473	4TM		IN			MISC	Transport activity - MARVEL	CL0396	PF01284;	MARVEL	FUNCTION: Has MARVEL domain	Synaptophysin/synaptobrevin family	cytoplasmic vesicle membrane; extracellular vesicular exosome; integral component of membrane; integral component of plasma membrane; integral component of synaptic vesicle membrane; melanosome; secretory granule; synaptic transmission; synaptic vesicle; transporter activity	synaptic transmission; transporter activity	transporter activity		reviewed	CCDS47685.1;CCDS5736.1;								Aspergillosis
Q15041	ARL6IP1	ENSP00000306788	4TM_P		IN			MISC	Transport activity - Protein transport-Reticulon		PF02453;	Reticulon	FUNCTION: May be involved in protein transport, membrane trafficking, or cell signaling during hematopoietic maturation.	ARL6ip family	cotranslational protein targeting to membrane; cytosol; integral component of membrane; membrane; Sec61 translocon complex	cotranslational protein targeting to membrane			reviewed	CCDS10572.1;		Spastic paraplegia 61						Microphthalmia
Q8N2H4	SYS1	ENSP00000361812	4TM		IN			MISC	Transport activity -Protein transport		PF09801;	SYS1	FUNCTION: Involved in protein trafficking. May serve as a receptor for ARFRP1.	SYS1 family	Golgi to endosome transport; Golgi to plasma membrane protein transport; integral component of Golgi membrane; protein targeting to Golgi; trans-Golgi network	Golgi to endosome transport; Golgi to plasma membrane protein transport; protein targeting to Golgi			reviewed	CCDS13351.1;CCDS56192.1;								Carotid stenosis
Q14849	STARD3	ENSP00000439869	4TM		IN			MISC	Transport activity/binding of cholesterol	CL0209	PF10457;PF01852;	MENTAL	Probably binds and transports cholesterol		lipid binding		lipid binding		reviewed	CCDS11341.1;CCDS54117.1;CCDS54118.1;								Renal oncocytoma	Oxyphilic adenoma
O95772	STARD3NL	ENSP00000009041	4TM		IN			MISC	Transport activity/binding of cholesterol		PF10457;	MENTAL	Probably binds and transports cholesterol		integral component of membrane; intracellular membrane-bounded organelle; late endosome membrane; lysosomal membrane; membrane				reviewed	CCDS5455.1;
Q8N5C1	FAM26E	ENSP00000357588	4TM_P		IN			MISC	Transport activity-cation channel activity		PF14798;	Ca_hom_mod	FUNCTION: Pore-forming subunit of a voltage-gated ion channel. {ECO:0000250}.	FAM26 family	cation channel activity; cation transmembrane transport; cation transport; extracellular vesicular exosome; integral component of plasma membrane; ion transmembrane transport	cation channel activity; cation transmembrane transport; cation transport; ion transmembrane transport	cation channel activity		reviewed	CCDS5108.1;
Q16799	RTN1	ENSP00000267484	4TM_P		IN			MISC	Transport activity-Reticulon		PF02453;	Reticulon	FUNCTION: May be involved in neuroendocrine secretion or in membrane trafficking in neuroendocrine cells.		endoplasmic reticulum membrane; integral component of endoplasmic reticulum membrane; neuron differentiation	neuron differentiation			reviewed	CCDS9740.1;CCDS9741.1;								Rabies	Paraplegia
Q68CR1	SEL1L3	ENSP00000264868	4TM_P		OUT			MISC	UNCHARACTERIZED		PF08238;	Sel1			integral component of membrane [GO:0016021]; nucleoplasm [GO:0005654]; nucleus [GO:0005634]				reviewed	CCDS47037.1;CCDS75113.1;CCDS77907.1;
Q96CE8	TM4SF18	ENSP00000296059	4TM		IN			MISC	UNCHARACTERIZED - no function described - L6_membrane		PF05805;	L6_membrane	FUNCTION: L6 membrane domain	L6 tetraspanin family	integral component of membrane				reviewed	CCDS3142.1;
Q96DZ7	TM4SF19	ENSP00000273695	4TM		IN			MISC	UNCHARACTERIZED - no function described - L6_membrane		PF05805;	L6_membrane	FUNCTION: L6 membrane domain	L6 tetraspanin family	integral component of membrane				reviewed	CCDS3316.1;CCDS56299.1;
Q53R12	TM4SF20	ENSP00000303028	4TM	SP	IN			MISC	UNCHARACTERIZED - no function described - L6_membrane		PF05805;	L6_membrane	FUNCTION: L6 membrane domain	L6 tetraspanin family	integral component of membrane; plasma membrane				reviewed	CCDS2466.1;		Specific language impairment 5 (SLI5)
Q8N6L1	KRTCAP2	ENSP00000295682	4TM_P		IN			MISC	UNCHARACTERIZED FUNCTION		PF09775;	Keratin_associated	UNCHARACTERIZED PROTEIN	KRTCAP2 family	integral component of membrane; oligosaccharyltransferase complex				reviewed	CCDS1096.1;
Q8NCL8	TMEM116	ENSP00000347620	4TM_P		IN			MISC	UNCHARACTERIZED FUNCTION				UNCHARACTERIZED PROTEIN		integral component of membrane				reviewed	CCDS55886.1;CCDS55887.1;CCDS9157.1;
Q96AQ2	TMEM125	ENSP00000429775	4TM_P		IN			MISC	UNCHARACTERIZED FUNCTION		PF15109;	TMEM125	UNCHARACTERIZED FUNCTION		integral component of membrane				reviewed	CCDS480.1;
Q5BJH2	TMEM128	ENSP00000254742	4TM_P		IN			MISC	UNCHARACTERIZED FUNCTION				UNCHARACTERIZED PROTEIN		integral component of membrane				reviewed	CCDS3373.1;CCDS75099.1;
Q9NV12	TMEM140	ENSP00000275767	4TM_P		IN			MISC	UNCHARACTERIZED FUNCTION		PF14985;	TM140	UNCHARACTERIZED FUNCTION		integral component of membrane				reviewed	CCDS5837.1;
Q9NUH8	TMEM14B	ENSP00000368858	4TM_P		IN			MISC	UNCHARACTERIZED FUNCTION		PF03647;	Tmemb_14	UNCHARACTERIZED PROTEIN	UPF0136 (TMEM14) family	integral component of membrane				reviewed	CCDS4515.1;CCDS47372.1;
Q8WVE6	TMEM171	ENSP00000415030	4TM_P		IN			MISC	UNCHARACTERIZED FUNCTION		PF15471;	TMEM171	UNCHARACTERIZED PROTEIN		integral component of membrane				reviewed	CCDS4017.1;CCDS54869.1;								Gout
Q6ZVK1	TMEM179	ENSP00000450958	4TM_P		IN			MISC	UNCHARACTERIZED FUNCTION				UNCHARACTERIZED PROTEIN	TMEM179 family	integral component of membrane				reviewed	CCDS66723.1;
Q7Z7N9	TMEM179B	ENSP00000333697	4TM_P		IN			MISC	UNCHARACTERIZED FUNCTION				UNCHARACTERIZED PROTEIN	TMEM179 family	integral component of membrane				reviewed	CCDS8036.1;
A6NGA9	TMEM202	ENSP00000340212	4TM_P		IN			MISC	UNCHARACTERIZED FUNCTION				UNCHARACTERIZED PROTEIN		integral component of membrane				reviewed	CCDS32287.1;
Q8N7C4	TMEM217	ENSP00000338164	4TM_P		IN			MISC	UNCHARACTERIZED FUNCTION		PF15049;	DUF4534	UNCHARACTERIZED FUNCTION		integral component of membrane				reviewed	CCDS4831.1;CCDS69102.1;
Q6QAJ8	TMEM220	ENSP00000396973	4TM_P		IN			MISC	UNCHARACTERIZED FUNCTION		PF15071;	TMEM220	UNCHARACTERIZED FUNCTION		integral component of membrane				reviewed	CCDS32567.1;
Q8NBD8	TMEM229B	ENSP00000452201	4TM_P		IN			MISC	UNCHARACTERIZED FUNCTION		PF06541;	DUF1113	UNCHARACTERIZEDPROTEIN	TMEM229 family	integral component of membrane				reviewed	CCDS9783.1;
P0C7T8	TMEM253	ENSP00000453962	4TM_P		IN			MISC	UNCHARACTERIZED FUNCTION				UNCHARACTERIZED PROTEIN		integral component of membrane				reviewed	CCDS53884.1;
Q5JRV8	TMEM255A	ENSP00000310110	4TM		IN			MISC	UNCHARACTERIZED FUNCTION		PF14967;	FAM70	UNCHARACTERIZED FUNCTION	TMEM255 family	integral component of membrane				reviewed	CCDS14597.1;CCDS43986.1;CCDS48157.1;
Q8WV15	TMEM255B	ENSP00000364502	4TM		IN			MISC	UNCHARACTERIZED FUNCTION		PF14967;	FAM70	UNCHARACTERIZED FUNCTION	TMEM255 family	integral component of membrane				reviewed	CCDS45071.1;
Q69YG0	TMEM42	ENSP00000306564	4TM_P		IN			MISC	UNCHARACTERIZED FUNCTION				UNCHARACTERIZED PROTEIN		integral component of membrane				reviewed	CCDS2722.1;
O95807	TMEM50A	ENSP00000363478	4TM_P		IN			MISC	UNCHARACTERIZED FUNCTION		PF05255;	UPF0220	UNCHARACTERIZEDPROTEIN	UPF0220 family	endoplasmic reticulum; integral component of membrane				reviewed	CCDS264.1;
P56557	TMEM50B	ENSP00000397773	4TM_P		IN			MISC	UNCHARACTERIZED FUNCTION		PF05255;	UPF0220	UNCHARACTERIZEDPROTEIN	UPF0220 family	endoplasmic reticulum; integral component of membrane; plasma membrane				reviewed	CCDS13625.1;								Down syndrome
Q5SWH9	TMEM69	ENSP00000361095	4TM_P		IN			MISC	UNCHARACTERIZED FUNCTION		PF11911;	DUF3429	UNCHARACTERIZED FUNCTION-MB 5TM-CHECK PFAM SEED		integral component of membrane				reviewed	CCDS41325.1;
A0PK05	TMEM72	ENSP00000374234	4TM_P		IN			MISC	UNCHARACTERIZED FUNCTION				UNCHARACTERIZED PROTEIN		integral component of membrane				reviewed	CCDS41504.1;
E9PR93	UNC93B1	ENSP00000434294	4TM_P		IN			MISC	UNCHARACTERIZED FUNCTION	CL0015	PF05978;	UNC-93	UNCHARACTERIZED FUNCTION						unreviewed	no ccds								Encephalitis	Herpes simplex	Melkersson-Rosenthal syndrome
O60320	FAM189A1	ENSP00000261275	4TM		IN			MISC	UNCHARACTERIZED FUNCTION - CD20	CL0347	PF04103;	CD20	FUNCTION: Has CD20 domain	FAM189 family	integral component of membrane				reviewed	CCDS45198.1;
P81408	FAM189B	ENSP00000354958	4TM		IN			MISC	UNCHARACTERIZED FUNCTION - CD20	CL0347	PF04103;	CD20	FUNCTION: Has CD20 domain	FAM189 family	integral component of membrane; WW domain binding		WW domain binding		reviewed	CCDS1103.1;CCDS1104.1;CCDS58035.1;								Acute disseminated encephalomyelitis	Oligohydramnios
A6NML5	TMEM212	ENSP00000334072	4TM		IN			MISC	UNCHARACTERIZED FUNCTION - CD20	CL0347	PF04103;	CD20	FUNCTION: Has CD20 domain		integral component of membrane				reviewed	CCDS46958.1;
Q969S6	TMEM203	ENSP00000375053	4TM_P		IN			MISC	UNCHARACTERIZED PROTEIN-BUT CONSERVED		PF10269;	TMEM185A	UNCHARACTERIZED PROTEIN-BUT CONSERVED		integral component of membrane				reviewed	CCDS35185.1;
Q9H2L4	TMEM60	ENSP00000257663	4TM_P		IN			MISC	UNCHARACTERIZED PROTEIN-BUT CONSERVED		PF10269;	TMEM185A	UNCHARACTERIZED PROTEIN-BUT CONSERVED		integral component of membrane				reviewed	CCDS5593.1;
Q8NC44	FAM134A	ENSP00000395249	4TM_P	SP	IN			MISC	UNCHARACTERIZED-Reticulon		PF02453;	Reticulon			integral component of membrane [GO:0016021]				reviewed	CCDS2434.1;
Q6ZVE7	GOLT1A	ENSP00000308535	4TM		IN			MISC	Vesicle mediated transport		PF04178;	Got1	FUNCTION: May be involved in fusion of ER-derived transport vesicles with the Golgi complex. {ECO:0000269|PubMed:10406798}.	GOT1 family	bounding membrane of organelle; Golgi membrane; integral component of membrane; lipase activity; lipid metabolic process; protein transport; vesicle-mediated transport	lipase activity; lipid metabolic process; protein transport; vesicle-mediated transport	lipase activity		reviewed	CCDS1443.1;
Q9Y3E0	GOLT1B	ENSP00000229314	4TM		IN			MISC	Vesicle mediated transport		PF04178;	Got1	FUNCTION: May be involved in fusion of ER-derived transport vesicles with the Golgi complex.	GOT1 family	bounding membrane of organelle; endoplasmic reticulum; Golgi membrane; integral component of membrane; lipase activity; lipid metabolic process; membrane; positive regulation of I-kappaB kinase/NF-kappaB signaling; protein transport; signal transducer activity; signal transduction; vesicle-mediated transport	lipase activity; lipid metabolic process; positive regulation of I-kappaB kinase/NF-kappaB signaling; protein transport; signal transducer activity; signal transduction; vesicle-mediated transport	lipase activity; signal transducer activity		reviewed	CCDS8689.1;
Q8WV19	SFT2D1	ENSP00000354590	4TM		IN			MISC	Vesicle mediated transport		PF04178;	Got1	FUNCTION: May be involved in fusion of retrograde transport vesicles derived from an endocytic compartment with the Golgi complex. {ECO:0000250|UniProtKB:P38166}.	SFT2 family	integral component of membrane; protein transport; vesicle-mediated transport	protein transport; vesicle-mediated transport			reviewed	CCDS5292.1;								Autistic disorder
O95562	SFT2D2	ENSP00000271375	4TM		IN			MISC	Vesicle mediated transport		PF04178;	Got1	FUNCTION: May be involved in fusion of retrograde transport vesicles derived from an endocytic compartment with the Golgi complex. {ECO:0000250|UniProtKB:P38166}.	SFT2 family	extracellular vesicular exosome; integral component of membrane; protein transport; vesicle-mediated transport	protein transport; vesicle-mediated transport			reviewed	CCDS1271.1;
Q587I9	SFT2D3	ENSP00000310803	4TM		IN			MISC	Vesicle mediated transport		PF04178;	Got1	FUNCTION: May be involved in fusion of retrograde transport vesicles derived from an endocytic compartment with the Golgi complex. {ECO:0000250|UniProtKB:P38166}.	SFT2 family	integral component of membrane; protein transport; vesicle-mediated transport	protein transport; vesicle-mediated transport			reviewed	CCDS2149.1;
A6NH52	TVP23A	ENSP00000460567	4TM_P		IN			MISC	Vesicle mediated transport/protein secretion		PF05832;	DUF846	UNCHARACTERIZEDPROTEIN	TVP23 family	integral component of membrane, protein secretion, vesicle-mediated transport				reviewed	CCDS45408.1;
Q9NYZ1	TVP23B	ENSP00000305654	4TM_P		IN			MISC	Vesicle mediated transport/protein secretion		PF05832;	DUF846	UNCHARACTERIZEDPROTEIN	TVP23 family	integral component of membrane, protein secretion, vesicle-mediated transport				reviewed	CCDS42274.1;
Q96ET8	TVP23C	ENSP00000225576	4TM_P		IN			MISC	Vesicle mediated transport/protein secretion		PF05832;	DUF846	UNCHARACTERIZEDPROTEIN	TVP23 family	integral component of membrane, protein secretion, vesicle-mediated transport				reviewed	CCDS11170.1;CCDS45617.1;
Q6ZMK1	CYHR1	ENSP00000385962	4TM_P	SP	OUT			MISC	Zinc ion binding						nuclear envelope [GO:0005635]; nucleoplasm [GO:0005654]; perinuclear region of cytoplasm [GO:0048471]; zinc ion binding [GO:0008270]		zinc ion binding [GO:0008270]		reviewed	CCDS47943.1;CCDS6426.1;
Q6RW13	AGTRAP	ENSP00000319713	4TM_P		IN			RECEPTOR	Receptor, Angiotensin		PF06396;	AGTRAP	FUNCTION: Appears to be a negative regulator of type-1 angiotensin II receptor-mediated signaling by regulating receptor internalisation as well as mechanism of receptor desensitization such as phosphorylation. Induces also a decrease in cell proliferation and angiotensin II-stimulated transcriptional activity. {ECO:0000269|PubMed:12960423}.		angiotensin type II receptor activity; cell cortex; cytoplasm; cytoplasmic vesicle membrane; endoplasmic reticulum membrane; Golgi membrane; integral component of membrane; intracellular membrane-bounded organelle; nucleoplasm; plasma membrane; regulation of blood pressure; response to hypoxia	angiotensin type II receptor activity; regulation of blood pressure; response to hypoxia	angiotensin type II receptor activity		reviewed	CCDS136.1;CCDS30585.1;CCDS30586.1;CCDS41248.1;CCDS44056.1;								Hypertension
Q01362	MS4A2	ENSP00000278888	4TM		IN			RECEPTOR	Receptor, IgE - CD20	CL0347	PF04103;	CD20	FUNCTION: High affinity receptor that binds to the Fc region of immunoglobulins epsilon. Aggregation of FCER1 by multivalent antigens is required for the full mast cell response, including the release of preformed mediators (such as histamine) by degranulation and de novo production of lipid mediators and cytokines. Also mediates the secretion of important lymphokines. Binding of allergen to rece…	MS4A family	activation of phospholipase C activity; cytokine secretion; endosome; external side of plasma membrane; Fc-epsilon receptor I complex; Fc-epsilon receptor signaling pathway; IgE receptor activity; immune response; inflammatory response; innate immune response; integral component of plasma membrane; membrane raft; plasma membrane; positive regulation of mast cell degranulation; protein kinase C-ac…	activation of phospholipase C activity; cytokine secretion; Fc-epsilon receptor signaling pathway; IgE receptor activity; immune response; inflammatory response; innate immune response; positive regulation of mast cell degranulation; protein kinase C-activating G-protein coupled receptor signaling pathway; regulation of release of sequestered calcium ion into cytosol	IgE receptor activity	Q01362	reviewed	CCDS7980.1;								Asthma	Hypersensitivity reaction type I disease	Rhinitis	Dermatitis	Peripheral vascular disease	Eosinophilia	Conjunctivitis
P02708	CHRNA1	ENSP00000261007	4TM	SP	OUT	1.A.9.1.1;		RECEPTOR/TRANSPORTER	Alpha-type channel		PF02931;PF02932;	Neurotransmitter-gated ion channel	FUNCTION: After binding acetylcholine, the AChR responds by an extensive change in conformation that affects all subunits and leads to opening of an ion-conducting channel across the plasma membrane.	Ligand-gated ion channel (TC 1.A.9) family, Acetylcholine receptor (TC 1.A.9.1) subfamily, Alpha-1/CHRNA1 sub-subfamily	acetylcholine-activated cation-selective channel activity; acetylcholine binding; acetylcholine-gated channel complex; acetylcholine receptor activity; cation transmembrane transport; cell junction; cell surface; ion channel activity; ion transmembrane transport; muscle cell cellular homeostasis; musculoskeletal movement; neuromuscular junction; neuromuscular junction development; neuromuscular p…	acetylcholine-activated cation-selective channel activity; acetylcholine receptor activity; cation transmembrane transport; ion channel activity; ion transmembrane transport; muscle cell cellular homeostasis; musculoskeletal movement; neuromuscular junction development; neuromuscular process; neuromuscular synaptic transmission; neuronal action potential; neuron cellular homeostasis; regulation o…	acetylcholine-activated cation-selective channel activity; acetylcholine binding; acetylcholine receptor activity; ion channel activity		reviewed	CCDS2261.1;CCDS33331.1;		Myasthenic syndrome	Multiple pterygium syndrome, lethal type (LMPS)								Myopathy
Q9GZZ6	CHRNA10	ENSP00000250699	4TM	SP	OUT	1.A.9		RECEPTOR/TRANSPORTER	Alpha-type channel		PF02931;PF02932;	Neurotransmitter-gated ion channel	FUNCTION: Ionotropic receptor with a probable role in the modulation of auditory stimuli. Agonist binding may induce an extensive change in conformation that affects all subunits and leads to opening of an ion-conducting channel across the plasma membrane. The channel is permeable to a range of divalent cations including calcium, the influx of which may activate a potassium current which hyperpol…	Ligand-gated ion channel (TC 1.A.9) family, Acetylcholine receptor (TC 1.A.9.1) subfamily, Alpha-10/CHRNA10 sub-subfamily	acetylcholine-activated cation-selective channel activity; acetylcholine-gated channel complex; axon; calcium channel activity; cell junction; detection of mechanical stimulus involved in sensory perception of sound; inner ear morphogenesis; membrane; perikaryon; positive regulation of cytosolic calcium ion concentration; postsynaptic membrane; receptor binding; regulation of cell proliferation; …	acetylcholine-activated cation-selective channel activity; calcium channel activity; detection of mechanical stimulus involved in sensory perception of sound; inner ear morphogenesis; positive regulation of cytosolic calcium ion concentration; regulation of cell proliferation; synaptic transmission, cholinergic	acetylcholine-activated cation-selective channel activity; calcium channel activity; receptor binding	Q9GZZ6	reviewed	CCDS7745.1;								Schizoaffective disorder	Nicotine dependence
Q15822	CHRNA2	ENSP00000429616	4TM	SP	OUT	1.A.9.1		RECEPTOR/TRANSPORTER	Alpha-type channel		PF02931;PF02932;	Neurotransmitter-gated ion channel	FUNCTION: After binding acetylcholine, the AChR responds by an extensive change in conformation that affects all subunits and leads to opening of an ion-conducting channel across the plasma membrane.	Ligand-gated ion channel (TC 1.A.9) family, Acetylcholine receptor (TC 1.A.9.1) subfamily, Alpha-2/CHRNA2 sub-subfamily	acetylcholine-activated cation-selective channel activity; acetylcholine binding; acetylcholine-gated channel complex; acetylcholine receptor activity; cation transmembrane transport; cation transport; cell junction; drug binding; integral component of membrane; ion transport; plasma membrane; postsynaptic membrane; protein heterooligomerization; signal transduction; synaptic transmission	acetylcholine-activated cation-selective channel activity; acetylcholine receptor activity; cation transmembrane transport; cation transport; ion transport; protein heterooligomerization; signal transduction; synaptic transmission	acetylcholine-activated cation-selective channel activity; acetylcholine binding; acetylcholine receptor activity; drug binding	Q15822	reviewed	CCDS6059.1;CCDS64856.1;		Epilepsy						Focal epilepsy	Nicotine dependence	Bipolar I disorder
P32297	CHRNA3	ENSP00000452896	4TM	SP	OUT	1.A.9.1		RECEPTOR/TRANSPORTER	Alpha-type channel		PF02931;PF02932;	Neurotransmitter-gated ion channel	FUNCTION: After binding acetylcholine, the AChR responds by an extensive change in conformation that affects all subunits and leads to opening of an ion-conducting channel across the plasma membrane.	Ligand-gated ion channel (TC 1.A.9) family, Acetylcholine receptor (TC 1.A.9.1) subfamily, Alpha-3/CHRNA3 sub-subfamily	acetylcholine-activated cation-selective channel activity; acetylcholine binding; acetylcholine-gated channel complex; acetylcholine receptor activity; activation of transmembrane receptor protein tyrosine kinase activity; behavioral response to nicotine; cation transmembrane transport; cation transport; cell junction; dendrite; integral component of membrane; ion transmembrane transport; ion tra…	acetylcholine-activated cation-selective channel activity; acetylcholine receptor activity; activation of transmembrane receptor protein tyrosine kinase activity; behavioral response to nicotine; cation transmembrane transport; cation transport; ion transmembrane transport; ion transport; ligand-gated ion channel activity; locomotory behavior; nervous system development; regulation of acetylcholi…	acetylcholine-activated cation-selective channel activity; acetylcholine binding; acetylcholine receptor activity; ligand-gated ion channel activity	P32297	reviewed	CCDS10305.1;CCDS53964.1;	Cancer							Alzheimer's disease	Down syndrome	Lung cancer
P43681	CHRNA4	ENSP00000359285	4TM	SP	OUT	1.A.9.1.6;		RECEPTOR/TRANSPORTER	Alpha-type channel		PF02931;PF02932;	Neurotransmitter-gated ion channel	FUNCTION: After binding acetylcholine, the AChR responds by an extensive change in conformation that affects all subunits and leads to opening of an ion-conducting channel across the plasma membrane permeable to sodium ions. {ECO:0000269|PubMed:22361591}.	Ligand-gated ion channel (TC 1.A.9) family, Acetylcholine receptor (TC 1.A.9.1) subfamily, Alpha-4/CHRNA4 sub-subfamily	acetylcholine-activated cation-selective channel activity; acetylcholine binding; acetylcholine-gated channel complex; acetylcholine receptor activity; action potential; B cell activation; behavioral response to nicotine; calcium ion transport; cation transmembrane transport; cell junction; cognition; dendrite; DNA repair; exploration behavior; external side of plasma membrane; integral component…	acetylcholine-activated cation-selective channel activity; acetylcholine receptor activity; action potential; B cell activation; behavioral response to nicotine; calcium ion transport; cation transmembrane transport; cognition; DNA repair; exploration behavior; ion transmembrane transport; ion transport; ligand-gated ion channel activity; locomotory behavior; membrane depolarization; neurological…	acetylcholine-activated cation-selective channel activity; acetylcholine binding; acetylcholine receptor activity; ligand-gated ion channel activity	P43681	reviewed	CCDS13517.1;		Epilepsy						Autistic disorder	Down syndrome	Behavior disease		Parkinson disease	Psychotic disorder
P30532	CHRNA5	ENSP00000299565	4TM	SP	OUT	1.A.9.-.-		RECEPTOR/TRANSPORTER	Alpha-type channel		PF02931;PF02932;	Neurotransmitter-gated ion channel	FUNCTION: After binding acetylcholine, the AChR responds by an extensive change in conformation that affects all subunits and leads to opening of an ion-conducting channel across the plasma membrane.	Ligand-gated ion channel (TC 1.A.9) family, Acetylcholine receptor (TC 1.A.9.1) subfamily, Alpha-5/CHRNA5 sub-subfamily	acetylcholine-activated cation-selective channel activity [GO:0004889]; acetylcholine-gated channel complex [GO:0005892]; acetylcholine receptor activity [GO:0015464]; behavioral response to nicotine [GO:0035095]; cation transmembrane transport [GO:0098655]; cation transport [GO:0006812]; cell junction [GO:0030054]; ion transmembrane transport [GO:0034220]; ligand-gated ion channel activity [GO:0…	acetylcholine-activated cation-selective channel activity [GO:0004889]; acetylcholine receptor activity [GO:0015464]; behavioral response to nicotine [GO:0035095]; cation transmembrane transport [GO:0098655]; cation transport [GO:0006812]; ion transmembrane transport [GO:0034220]; ligand-gated ion channel activity [GO:0015276]; signal transduction [GO:0007165]; synaptic transmission [GO:0007268];…	acetylcholine-activated cation-selective channel activity [GO:0004889]; acetylcholine receptor activity [GO:0015464]; ligand-gated ion channel activity [GO:0015276]		reviewed	CCDS10304.1;	Cancer							Lung cancer	Squamous cell cancer
Q15825	CHRNA6	ENSP00000276410	4TM	SP	OUT	1.A.9.1		RECEPTOR/TRANSPORTER	Alpha-type channel		PF02931;PF02932;	Neurotransmitter-gated ion channel	FUNCTION: After binding acetylcholine, the AChR responds by an extensive change in conformation that affects all subunits and leads to opening of an ion-conducting channel across the plasma membrane.	Ligand-gated ion channel (TC 1.A.9) family, Acetylcholine receptor (TC 1.A.9.1) subfamily, Alpha-6/CHRNA6 sub-subfamily	acetylcholine-activated cation-selective channel activity; acetylcholine-gated channel complex; acetylcholine receptor activity; cation transmembrane transport; cation transport; cell junction; membrane depolarization; plasma membrane; postsynaptic membrane; regulation of dopamine secretion; signal transduction; synaptic transmission; transport	acetylcholine-activated cation-selective channel activity; acetylcholine receptor activity; cation transmembrane transport; cation transport; membrane depolarization; regulation of dopamine secretion; signal transduction; synaptic transmission; transport	acetylcholine-activated cation-selective channel activity; acetylcholine receptor activity	Q15825	reviewed	CCDS56536.1;CCDS6135.1;								Cocaine dependence	Nicotine dependence
P36544	CHRNA7	ENSP00000407546	4TM	SP	OUT	1.A.9.1.7;		RECEPTOR/TRANSPORTER	Alpha-type channel		PF02931;PF02932;	Neurotransmitter-gated ion channel	FUNCTION: After binding acetylcholine, the AChR responds by an extensive change in conformation that affects all subunits and leads to opening of an ion-conducting channel across the plasma membrane. The channel is blocked by alpha-bungarotoxin.	Ligand-gated ion channel (TC 1.A.9) family, Acetylcholine receptor (TC 1.A.9.1) subfamily, Alpha-7/CHRNA7 sub-subfamily	acetylcholine-activated cation-selective channel activity [GO:0004889]; acetylcholine binding [GO:0042166]; acetylcholine-gated cation channel activity [GO:0022848]; acetylcholine-gated channel complex [GO:0005892]; acetylcholine receptor activity [GO:0015464]; activation of MAPK activity [GO:0000187]; beta-amyloid binding [GO:0001540]; calcium ion transport [GO:0006816]; cation transmembrane tra…	acetylcholine-activated cation-selective channel activity [GO:0004889]; acetylcholine-gated cation channel activity [GO:0022848]; acetylcholine receptor activity [GO:0015464]; activation of MAPK activity [GO:0000187]; calcium ion transport [GO:0006816]; cation transmembrane transport [GO:0098655]; cellular calcium ion homeostasis [GO:0006874]; cognition [GO:0050890]; ion transmembrane transport […	acetylcholine-activated cation-selective channel activity [GO:0004889]; acetylcholine binding [GO:0042166]; acetylcholine-gated cation channel activity [GO:0022848]; acetylcholine receptor activity [GO:0015464]; beta-amyloid binding [GO:0001540]; chloride channel regulator activity [GO:0017081]; protein homodimerization activity [GO:0042803]; toxic substance binding [GO:0015643]	P36544	reviewed	CCDS10027.1;CCDS53924.1;	Cancer							Autistic disorder	Down syndrome	Behavior disease	Neuroblastoma	Parkinson disease	Psychotic disorder	Colon cancer	Epilepsy	Drug abuse	Bipolar disorder
Q9UGM1	CHRNA9	ENSP00000312663	4TM	SP	OUT	1.A.9		RECEPTOR/TRANSPORTER	Alpha-type channel		PF02931;PF02932;	Neurotransmitter-gated ion channel	FUNCTION: Ionotropic receptor with a probable role in the modulation of auditory stimuli. Agonist binding induces a conformation change that leads to the opening of an ion-conducting channel across the plasma membrane (PubMed:11752216, PubMed:25282151). The channel is permeable to a range of divalent cations including calcium, the influx of which may activate a potassium current which hyperpolari…	Ligand-gated ion channel (TC 1.A.9) family, Acetylcholine receptor (TC 1.A.9.1) subfamily, Alpha-9/CHRNA9 sub-subfamily	acetylcholine-activated cation-selective channel activity; acetylcholine-gated cation channel activity; acetylcholine-gated channel complex; calcium channel activity; cell junction; detection of mechanical stimulus involved in sensory perception of sound; inner ear morphogenesis; integral component of plasma membrane; plasma membrane; positive regulation of cytosolic calcium ion concentration; po…	acetylcholine-activated cation-selective channel activity; acetylcholine-gated cation channel activity; calcium channel activity; detection of mechanical stimulus involved in sensory perception of sound; inner ear morphogenesis; positive regulation of cytosolic calcium ion concentration; synaptic transmission	acetylcholine-activated cation-selective channel activity; acetylcholine-gated cation channel activity; calcium channel activity	Q9UGM1	reviewed	CCDS3459.1;									Nicotine dependence
P11230	CHRNB1	ENSP00000304290	4TM	SP	OUT	1.A.9.1.1;		RECEPTOR/TRANSPORTER	Alpha-type channel		PF02931;PF02932;	Neurotransmitter-gated ion channel	FUNCTION: After binding acetylcholine, the AChR responds by an extensive change in conformation that affects all subunits and leads to opening of an ion-conducting channel across the plasma membrane.	Ligand-gated ion channel (TC 1.A.9) family, Acetylcholine receptor (TC 1.A.9.1) subfamily, Beta-1/CHRNB1 sub-subfamily	acetylcholine-activated cation-selective channel activity; acetylcholine binding; acetylcholine-gated channel complex; behavioral response to nicotine; cation transmembrane transport; cation transport; cell junction; channel activity; integral component of plasma membrane; ion transmembrane transport; ligand-gated ion channel activity; muscle contraction; muscle fiber development; neurological sy…	acetylcholine-activated cation-selective channel activity; behavioral response to nicotine; cation transmembrane transport; cation transport; channel activity; ion transmembrane transport; ligand-gated ion channel activity; muscle contraction; muscle fiber development; neurological system process; neuromuscular synaptic transmission; postsynaptic membrane organization; regulation of membrane pote…	acetylcholine-activated cation-selective channel activity; acetylcholine binding; channel activity; ligand-gated ion channel activity		reviewed	CCDS11106.1;	Cancer	Myasthenic syndrome						Lung cancer
P17787	CHRNB2	ENSP00000357461	4TM	SP	OUT	1.A.9.1.6;		RECEPTOR/TRANSPORTER	Alpha-type channel		PF02931;PF02932;	Neurotransmitter-gated ion channel	FUNCTION: After binding acetylcholine, the AChR responds by an extensive change in conformation that affects all subunits and leads to opening of an ion-conducting channel across the plasma membrane permeable to sodiun ions. {ECO:0000269|PubMed:22361591}.	Ligand-gated ion channel (TC 1.A.9) family, Acetylcholine receptor (TC 1.A.9.1) subfamily, Beta-2/CHRNB2 sub-subfamily	acetylcholine-activated cation-selective channel activity [GO:0004889]; acetylcholine binding [GO:0042166]; acetylcholine-gated channel complex [GO:0005892]; acetylcholine receptor activity [GO:0015464]; action potential [GO:0001508]; associative learning [GO:0008306]; B cell activation [GO:0042113]; behavioral response to nicotine [GO:0035095]; calcium ion transport [GO:0006816]; cation transmem…	acetylcholine-activated cation-selective channel activity [GO:0004889]; acetylcholine receptor activity [GO:0015464]; action potential [GO:0001508]; associative learning [GO:0008306]; B cell activation [GO:0042113]; behavioral response to nicotine [GO:0035095]; calcium ion transport [GO:0006816]; cation transmembrane transport [GO:0098655]; central nervous system projection neuron axonogenesis [G…	acetylcholine-activated cation-selective channel activity [GO:0004889]; acetylcholine binding [GO:0042166]; acetylcholine receptor activity [GO:0015464]; drug binding [GO:0008144]; ligand-gated ion channel activity [GO:0015276]	P17787	reviewed	CCDS1070.1;		Epilepsy						Autistic disorder	Down syndrome	Behavior disease			Psychotic disorder		Epilepsy
Q05901	CHRNB3	ENSP00000289957	4TM	SP	OUT	1.A.9.-.-		RECEPTOR/TRANSPORTER	Alpha-type channel		PF02931;PF02932;	Neurotransmitter-gated ion channel	FUNCTION: After binding acetylcholine, the AChR responds by an extensive change in conformation that affects all subunits and leads to opening of an ion-conducting channel across the plasma membrane.	Ligand-gated ion channel (TC 1.A.9) family, Acetylcholine receptor (TC 1.A.9.1) subfamily, Beta-3/CHRNB3 sub-subfamily	acetylcholine-activated cation-selective channel activity [GO:0004889]; acetylcholine binding [GO:0042166]; acetylcholine-gated channel complex [GO:0005892]; cation transmembrane transport [GO:0098655]; cation transport [GO:0006812]; cell junction [GO:0030054]; channel activity [GO:0015267]; drug binding [GO:0008144]; integral component of membrane [GO:0016021]; neuron projection [GO:0043005]; pl…	acetylcholine-activated cation-selective channel activity [GO:0004889]; cation transmembrane transport [GO:0098655]; cation transport [GO:0006812]; channel activity [GO:0015267]; protein heterooligomerization [GO:0051291]; signal transduction [GO:0007165]; synaptic transmission [GO:0007268]; synaptic transmission, cholinergic [GO:0007271]; transmembrane transport [GO:0055085]; transport [GO:00068…	acetylcholine-activated cation-selective channel activity [GO:0004889]; acetylcholine binding [GO:0042166]; channel activity [GO:0015267]; drug binding [GO:0008144]	Q05901	reviewed	CCDS6134.1;									Nicotine dependence
P30926	CHRNB4	ENSP00000261751	4TM	SP	OUT	1.A.9.-.-		RECEPTOR/TRANSPORTER	Alpha-type channel		PF02931;PF02932;	Neurotransmitter-gated ion channel	FUNCTION: After binding acetylcholine, the AChR responds by an extensive change in conformation that affects all subunits and leads to opening of an ion-conducting channel across the plasma membrane.	Ligand-gated ion channel (TC 1.A.9) family, Acetylcholine receptor (TC 1.A.9.1) subfamily, Beta-4/CHRNB4 sub-subfamily	acetylcholine-activated cation-selective channel activity [GO:0004889]; acetylcholine-gated channel complex [GO:0005892]; acetylcholine receptor activity [GO:0015464]; action potential [GO:0001508]; behavioral response to nicotine [GO:0035095]; cation transmembrane transport [GO:0098655]; cation transport [GO:0006812]; cell junction [GO:0030054]; integral component of membrane [GO:0016021]; integ…	acetylcholine-activated cation-selective channel activity [GO:0004889]; acetylcholine receptor activity [GO:0015464]; action potential [GO:0001508]; behavioral response to nicotine [GO:0035095]; cation transmembrane transport [GO:0098655]; cation transport [GO:0006812]; ion transmembrane transport [GO:0034220]; ion transport [GO:0006811]; ligand-gated ion channel activity [GO:0015276]; locomotory…	acetylcholine-activated cation-selective channel activity [GO:0004889]; acetylcholine receptor activity [GO:0015464]; ligand-gated ion channel activity [GO:0015276]	P30926	reviewed	CCDS10306.1;CCDS58392.1;	Cancer							Lung cancer	Nicotine dependence	Cocaine dependence
Q07001	CHRND	ENSP00000258385	4TM	SP	OUT	1.A.9.1.1;		RECEPTOR/TRANSPORTER	Alpha-type channel		PF02931;PF02932;	Neurotransmitter-gated ion channel	FUNCTION: After binding acetylcholine, the AChR responds by an extensive change in conformation that affects all subunits and leads to opening of an ion-conducting channel across the plasma membrane.	Ligand-gated ion channel (TC 1.A.9) family, Acetylcholine receptor (TC 1.A.9.1) subfamily, Delta/CHRND sub-subfamily	acetylcholine-activated cation-selective channel activity [GO:0004889]; acetylcholine binding [GO:0042166]; acetylcholine-gated channel complex [GO:0005892]; cation transmembrane transport [GO:0098655]; cell junction [GO:0030054]; muscle contraction [GO:0006936]; musculoskeletal movement [GO:0050881]; neuromuscular process [GO:0050905]; plasma membrane [GO:0005886]; postsynaptic membrane [GO:0045…	acetylcholine-activated cation-selective channel activity [GO:0004889]; cation transmembrane transport [GO:0098655]; muscle contraction [GO:0006936]; musculoskeletal movement [GO:0050881]; neuromuscular process [GO:0050905]; regulation of membrane potential [GO:0042391]; signal transduction [GO:0007165]; skeletal muscle contraction [GO:0003009]; skeletal muscle tissue growth [GO:0048630]; synapti…	acetylcholine-activated cation-selective channel activity [GO:0004889]; acetylcholine binding [GO:0042166]		reviewed	CCDS2494.1;CCDS58754.1;		Myasthenic syndrome	Multiple pterygium syndrome, lethal type (LMPS)					Myopathy	Neuropathy	Cystic lymphangioma	Nicotine dependence
Q04844	CHRNE	ENSP00000293780	4TM	SP	OUT	1.A.9.1.1;		RECEPTOR/TRANSPORTER	Alpha-type channel		PF02931;PF02932;	Neurotransmitter-gated ion channel	FUNCTION: After binding acetylcholine, the AChR responds by an extensive change in conformation that affects all subunits and leads to opening of an ion-conducting channel across the plasma membrane.	Ligand-gated ion channel (TC 1.A.9) family, Acetylcholine receptor (TC 1.A.9.1) subfamily, Epsilon/CHRNE sub-subfamily	acetylcholine-activated cation-selective channel activity [GO:0004889]; acetylcholine-gated channel complex [GO:0005892]; acetylcholine receptor activity [GO:0015464]; cation transmembrane transport [GO:0098655]; cation transmembrane transporter activity [GO:0008324]; cell junction [GO:0030054]; integral component of plasma membrane [GO:0005887]; muscle contraction [GO:0006936]; plasma membrane […	acetylcholine-activated cation-selective channel activity [GO:0004889]; acetylcholine receptor activity [GO:0015464]; cation transmembrane transport [GO:0098655]; cation transmembrane transporter activity [GO:0008324]; muscle contraction [GO:0006936]; regulation of membrane potential [GO:0042391]; signal transduction [GO:0007165]; synaptic transmission [GO:0007268]; synaptic transmission, choline…	acetylcholine-activated cation-selective channel activity [GO:0004889]; acetylcholine receptor activity [GO:0015464]; cation transmembrane transporter activity [GO:0008324]		reviewed	CCDS11058.1;		Myasthenic syndrome						Myopathy	Neuropathy		Myopathy
P07510	CHRNG	ENSP00000374145	4TM	SP	OUT	1.A.9.1.1;		RECEPTOR/TRANSPORTER	Alpha-type channel		PF02931;PF02932;	Neurotransmitter-gated ion channel	FUNCTION: After binding acetylcholine, the AChR responds by an extensive change in conformation that affects all subunits and leads to opening of an ion-conducting channel across the plasma membrane.	Ligand-gated ion channel (TC 1.A.9) family, Acetylcholine receptor (TC 1.A.9.1) subfamily, Gamma/CHRNG sub-subfamily	acetylcholine-activated cation-selective channel activity; acetylcholine-gated channel complex; acetylcholine receptor activity; cell junction; channel activity; integral component of plasma membrane; muscle contraction; plasma membrane; postsynaptic membrane; regulation of membrane potential; signal transduction; synaptic transmission; transmembrane transport; transport	acetylcholine-activated cation-selective channel activity; acetylcholine receptor activity; channel activity; muscle contraction; regulation of membrane potential; signal transduction; synaptic transmission; transmembrane transport; transport	acetylcholine-activated cation-selective channel activity; acetylcholine receptor activity; channel activity		reviewed	CCDS33400.1;		Multiple pterygium syndrome, lethal type (LMPS)						Cystic lymphangioma	Distal arthrogryposis	Congenital myasthenic syndrome	Nicotine dependence	Pseudopseudohypoparathyroidism	Clubfoot
P14867	GABRA1	ENSP00000393097	4TM	SP	OUT	1.A.9.-.-		RECEPTOR/TRANSPORTER	Alpha-type channel		PF02931;PF02932;	Neurotransmitter-gated ion channel	FUNCTION: Component of the heteropentameric receptor for GABA, the major inhibitory neurotransmitter in the vertebrate brain. Functions also as histamine receptor and mediates cellular responses to histamine. Functions as receptor for diazepines and various anesthetics, such as pentobarbital; these are bound at a separate allosteric effector binding site. Functions as ligand-gated chloride channe…	Ligand-gated ion channel (TC 1.A.9) family, Gamma-aminobutyric acid receptor (TC 1.A.9.5) subfamily, GABRA1 sub-subfamily	cell junction [GO:0030054]; cellular response to histamine [GO:0071420]; chloride channel activity [GO:0005254]; chloride channel complex [GO:0034707]; drug binding [GO:0008144]; extracellular ligand-gated ion channel activity [GO:0005230]; GABA-A receptor activity [GO:0004890]; GABA receptor complex [GO:1902710]; gamma-aminobutyric acid signaling pathway [GO:0007214]; integral component of plasm…	cellular response to histamine [GO:0071420]; chloride channel activity [GO:0005254]; extracellular ligand-gated ion channel activity [GO:0005230]; GABA-A receptor activity [GO:0004890]; gamma-aminobutyric acid signaling pathway [GO:0007214]; ion transmembrane transport [GO:0034220]; synaptic transmission [GO:0007268]; synaptic transmission, GABAergic [GO:0051932]; transmembrane transport [GO:0055…	chloride channel activity [GO:0005254]; drug binding [GO:0008144]; extracellular ligand-gated ion channel activity [GO:0005230]; GABA-A receptor activity [GO:0004890]	P14867	reviewed	CCDS4357.1;		Epilepsy						Epilepsy syndrome	Alcohol dependence
P47869	GABRA2	ENSP00000348897	4TM	SP	OUT	1.A.9.5		RECEPTOR/TRANSPORTER	Alpha-type channel		PF02931;PF02932;	Neurotransmitter-gated ion channel	FUNCTION: Ligand gated ion channel	Ligand-gated ion channel (TC 1.A.9) family	cell junction; chloride transport; extracellular ligand-gated ion channel activity; GABA-A receptor activity; gamma-aminobutyric acid signaling pathway; integral component of membrane; plasma membrane; synapse	chloride transport; extracellular ligand-gated ion channel activity; GABA-A receptor activity; gamma-aminobutyric acid signaling pathway	extracellular ligand-gated ion channel activity; GABA-A receptor activity	GENE	reviewed	CCDS3471.1;								Cannabis dependence	Alcohol dependence	Conduct disorder	Antisocial personality disorder	Substance abuse	Nicotine dependence
P34903	GABRA3	ENSP00000359337	4TM	SP	OUT	1.A.9.5		RECEPTOR/TRANSPORTER	Alpha-type channel		PF02931;PF02932;	Neurotransmitter-gated ion channel	FUNCTION: GABA, the major inhibitory neurotransmitter in the vertebrate brain, mediates neuronal inhibition by binding to the GABA/benzodiazepine receptor and opening an integral chloride channel.	Ligand-gated ion channel (TC 1.A.9) family, Gamma-aminobutyric acid receptor (TC 1.A.9.5) subfamily, GABRA3 sub-subfamily	benzodiazepine receptor activity; cell junction; chloride channel activity; chloride channel complex; extracellular ligand-gated ion channel activity; GABA-A receptor activity; gamma-aminobutyric acid signaling pathway; integral component of plasma membrane; ion transmembrane transport; plasma membrane; postsynaptic membrane; synaptic transmission; transmembrane transport; transport	benzodiazepine receptor activity; chloride channel activity; extracellular ligand-gated ion channel activity; GABA-A receptor activity; gamma-aminobutyric acid signaling pathway; ion transmembrane transport; synaptic transmission; transmembrane transport; transport	benzodiazepine receptor activity; chloride channel activity; extracellular ligand-gated ion channel activity; GABA-A receptor activity	P34903	reviewed	CCDS14706.1;								Color blindness
P48169	GABRA4	ENSP00000264318	4TM		OUT	1.A.9.-.-		RECEPTOR/TRANSPORTER	Alpha-type channel		PF02931;PF02932;	Neurotransmitter-gated ion channel	FUNCTION: GABA, the major inhibitory neurotransmitter in the vertebrate brain, mediates neuronal inhibition by binding to the GABA/benzodiazepine receptor and opening an integral chloride channel.	Ligand-gated ion channel (TC 1.A.9) family, Gamma-aminobutyric acid receptor (TC 1.A.9.5) subfamily, GABRA4 sub-subfamily	benzodiazepine receptor activity [GO:0008503]; cell junction [GO:0030054]; central nervous system development [GO:0007417]; chloride channel activity [GO:0005254]; chloride channel complex [GO:0034707]; extracellular ligand-gated ion channel activity [GO:0005230]; GABA-A receptor activity [GO:0004890]; gamma-aminobutyric acid signaling pathway [GO:0007214]; integral component of plasma membrane […	benzodiazepine receptor activity [GO:0008503]; central nervous system development [GO:0007417]; chloride channel activity [GO:0005254]; extracellular ligand-gated ion channel activity [GO:0005230]; GABA-A receptor activity [GO:0004890]; gamma-aminobutyric acid signaling pathway [GO:0007214]; ion transmembrane transport [GO:0034220]; regulation of response to drug [GO:2001023]; synaptic transmissi…	benzodiazepine receptor activity [GO:0008503]; chloride channel activity [GO:0005254]; extracellular ligand-gated ion channel activity [GO:0005230]; GABA-A receptor activity [GO:0004890]	P48169	reviewed	CCDS3473.1;								Autistic disorder	Nicotine dependence	Schizoaffective disorder
P31644	GABRA5	ENSP00000335592	4TM	SP	OUT	1.A.9.-.-		RECEPTOR/TRANSPORTER	Alpha-type channel		PF02931;PF02932;	Neurotransmitter-gated ion channel	FUNCTION: GABA, the major inhibitory neurotransmitter in the vertebrate brain, mediates neuronal inhibition by binding to the GABA/benzodiazepine receptor and opening an integral chloride channel.	Ligand-gated ion channel (TC 1.A.9) family, Gamma-aminobutyric acid receptor (TC 1.A.9.5) subfamily, GABRA5 sub-subfamily	associative learning [GO:0008306]; behavioral fear response [GO:0001662]; brain development [GO:0007420]; cell junction [GO:0030054]; chloride channel activity [GO:0005254]; chloride channel complex [GO:0034707]; cochlea development [GO:0090102]; dendrite [GO:0030425]; extracellular ligand-gated ion channel activity [GO:0005230]; GABA-A receptor activity [GO:0004890]; gamma-aminobutyric acid sign…	associative learning [GO:0008306]; behavioral fear response [GO:0001662]; brain development [GO:0007420]; chloride channel activity [GO:0005254]; cochlea development [GO:0090102]; extracellular ligand-gated ion channel activity [GO:0005230]; GABA-A receptor activity [GO:0004890]; gamma-aminobutyric acid signaling pathway [GO:0007214]; inner ear receptor cell development [GO:0060119]; innervation …	chloride channel activity [GO:0005254]; extracellular ligand-gated ion channel activity [GO:0005230]; GABA-A receptor activity [GO:0004890]; receptor activity [GO:0004872]; transporter activity [GO:0005215]	P31644	reviewed	CCDS45194.1;								Epilepsy syndrome	Major depressive disorder	Schizoaffective disorder	Autistic disorder	Prader-Willi syndrome	Angelman syndrome
Q16445	GABRA6	ENSP00000274545	4TM	SP	OUT	1.A.9.5		RECEPTOR/TRANSPORTER	Alpha-type channel		PF02931;PF02932;	Neurotransmitter-gated ion channel	FUNCTION: GABA, the major inhibitory neurotransmitter in the vertebrate brain, mediates neuronal inhibition by binding to the GABA/benzodiazepine receptor and opening an integral chloride channel.	Ligand-gated ion channel (TC 1.A.9) family, Gamma-aminobutyric acid receptor (TC 1.A.9.5) subfamily, GABRA6 sub-subfamily	benzodiazepine receptor activity; cell junction; chloride channel activity; chloride channel complex; extracellular ligand-gated ion channel activity; GABA-A receptor activity; gamma-aminobutyric acid signaling pathway; integral component of plasma membrane; ion transmembrane transport; plasma membrane; postsynaptic membrane; signal transduction; synaptic transmission; transmembrane transport; tr…	benzodiazepine receptor activity; chloride channel activity; extracellular ligand-gated ion channel activity; GABA-A receptor activity; gamma-aminobutyric acid signaling pathway; ion transmembrane transport; signal transduction; synaptic transmission; transmembrane transport; transport	benzodiazepine receptor activity; chloride channel activity; extracellular ligand-gated ion channel activity; GABA-A receptor activity	Q16445	reviewed	CCDS4356.1;								Epilepsy syndrome	Alcohol dependence	Neurotic disorder	Antisocial personality disorder
P18505	GABRB1	ENSP00000295454	4TM	SP	OUT	1.A.9.-.-		RECEPTOR/TRANSPORTER	Alpha-type channel		PF02931;PF02932;	Neurotransmitter-gated ion channel	FUNCTION: Component of the heteropentameric receptor for GABA, the major inhibitory neurotransmitter in the vertebrate brain. Functions also as histamine receptor and mediates cellular responses to histamine. Functions as receptor for diazepines and various anesthetics, such as pentobarbital; these are bound at a separate allosteric effector binding site. Functions as ligand-gated chloride channe…	Ligand-gated ion channel (TC 1.A.9) family, Gamma-aminobutyric acid receptor (TC 1.A.9.5) subfamily, GABRB1 sub-subfamily	cell junction [GO:0030054]; cellular response to histamine [GO:0071420]; chloride channel activity [GO:0005254]; chloride channel complex [GO:0034707]; extracellular ligand-gated ion channel activity [GO:0005230]; GABA-A receptor activity [GO:0004890]; GABA-A receptor complex [GO:1902711]; integral component of plasma membrane [GO:0005887]; ion transmembrane transport [GO:0034220]; ion transport …	cellular response to histamine [GO:0071420]; chloride channel activity [GO:0005254]; extracellular ligand-gated ion channel activity [GO:0005230]; GABA-A receptor activity [GO:0004890]; ion transmembrane transport [GO:0034220]; ion transport [GO:0006811]; ligand-gated ion channel activity [GO:0015276]; signal transduction [GO:0007165]; synaptic transmission [GO:0007268]; transmembrane transport […	chloride channel activity [GO:0005254]; extracellular ligand-gated ion channel activity [GO:0005230]; GABA-A receptor activity [GO:0004890]; ligand-gated ion channel activity [GO:0015276]	P18505	reviewed	CCDS3474.1;								Autistic disorder	Schizoaffective disorder	Alcohol dependence
P47870	GABRB2	ENSP00000274547	4TM		OUT	1.A.9.5		RECEPTOR/TRANSPORTER	Alpha-type channel		PF02931;PF02932;	Neurotransmitter-gated ion channel	FUNCTION: Ligand gated ion channel		extracellular ligand-gated ion channel activity; GABA-A receptor activity; integral component of membrane; plasma membrane	extracellular ligand-gated ion channel activity; GABA-A receptor activity	extracellular ligand-gated ion channel activity; GABA-A receptor activity	GENE	reviewed	CCDS4354.1;CCDS4355.1;								Alcohol dependence	Schizophrenia	Heroin dependence	Antisocial personality disorder
P28472	GABRB3	ENSP00000299267	4TM		OUT	1.A.9.-.-		RECEPTOR/TRANSPORTER	Alpha-type channel		PF02931;PF02932;	Neurotransmitter-gated ion channel		Ligand-gated ion channel (TC 1.A.9) family	cell junction [GO:0030054]; extracellular ligand-gated ion channel activity [GO:0005230]; GABA-A receptor activity [GO:0004890]; integral component of membrane [GO:0016021]; plasma membrane [GO:0005886]; synapse [GO:0045202]	extracellular ligand-gated ion channel activity [GO:0005230]; GABA-A receptor activity [GO:0004890]	extracellular ligand-gated ion channel activity [GO:0005230]; GABA-A receptor activity [GO:0004890]	GENE	reviewed	CCDS10018.1;CCDS10019.1;CCDS53920.1;CCDS53921.1;								Autistic disorder	Juvenile absence epilepsy	Childhood disintegrative disease	Angelman syndrome	Prader-Willi syndrome	Idiopathic generalized epilepsy
O14764	GABRD	ENSP00000367848	4TM	SP	OUT	1.A.9.-.-		RECEPTOR/TRANSPORTER	Alpha-type channel		PF02931;PF02932;	Neurotransmitter-gated ion channel	FUNCTION: GABA, the major inhibitory neurotransmitter in the vertebrate brain, mediates neuronal inhibition by binding to the GABA/benzodiazepine receptor and opening an integral chloride channel.	Ligand-gated ion channel (TC 1.A.9) family, Gamma-aminobutyric acid receptor (TC 1.A.9.5) subfamily, GABRD sub-subfamily	cell junction [GO:0030054]; chloride channel activity [GO:0005254]; chloride channel complex [GO:0034707]; extracellular ligand-gated ion channel activity [GO:0005230]; GABA-A receptor activity [GO:0004890]; integral component of plasma membrane [GO:0005887]; postsynaptic membrane [GO:0045211]; signal transduction [GO:0007165]; synaptic transmission [GO:0007268]; transport [GO:0006810]	chloride channel activity [GO:0005254]; extracellular ligand-gated ion channel activity [GO:0005230]; GABA-A receptor activity [GO:0004890]; signal transduction [GO:0007165]; synaptic transmission [GO:0007268]; transport [GO:0006810]	chloride channel activity [GO:0005254]; extracellular ligand-gated ion channel activity [GO:0005230]; GABA-A receptor activity [GO:0004890]	O14764	reviewed	CCDS36.1;		Epilepsy						Idiopathic generalized epilepsy	Dravet Syndrome
P78334	GABRE	ENSP00000359353	4TM	SP	OUT	1.A.9.-.-		RECEPTOR/TRANSPORTER	Alpha-type channel		PF02931;PF02932;	Neurotransmitter-gated ion channel	FUNCTION: GABA, the major inhibitory neurotransmitter in the vertebrate brain, mediates neuronal inhibition by binding to the GABA/benzodiazepine receptor and opening an integral chloride channel.	Ligand-gated ion channel (TC 1.A.9) family, Gamma-aminobutyric acid receptor (TC 1.A.9.5) subfamily, GABRE sub-subfamily	cell junction [GO:0030054]; chloride channel activity [GO:0005254]; chloride channel complex [GO:0034707]; extracellular ligand-gated ion channel activity [GO:0005230]; GABA-A receptor activity [GO:0004890]; gamma-aminobutyric acid signaling pathway [GO:0007214]; integral component of plasma membrane [GO:0005887]; postsynaptic membrane [GO:0045211]; transport [GO:0006810]	chloride channel activity [GO:0005254]; extracellular ligand-gated ion channel activity [GO:0005230]; GABA-A receptor activity [GO:0004890]; gamma-aminobutyric acid signaling pathway [GO:0007214]; transport [GO:0006810]	chloride channel activity [GO:0005254]; extracellular ligand-gated ion channel activity [GO:0005230]; GABA-A receptor activity [GO:0004890]	P78334	reviewed	CCDS14703.1;
Q8N1C3	GABRG1	ENSP00000295452	4TM	SP	OUT	1.A.9.5		RECEPTOR/TRANSPORTER	Alpha-type channel		PF02931;PF02932;	Neurotransmitter-gated ion channel	FUNCTION: GABA, the major inhibitory neurotransmitter in the vertebrate brain, mediates neuronal inhibition by binding to the GABA/benzodiazepine receptor and opening an integral chloride channel.	Ligand-gated ion channel (TC 1.A.9) family, Gamma-aminobutyric acid receptor (TC 1.A.9.5) subfamily, GABRG1 sub-subfamily	cell junction; chloride channel activity; chloride channel complex; extracellular ligand-gated ion channel activity; GABA-A receptor activity; gamma-aminobutyric acid signaling pathway; postsynaptic membrane; receptor complex; synaptic transmission	chloride channel activity; extracellular ligand-gated ion channel activity; GABA-A receptor activity; gamma-aminobutyric acid signaling pathway; synaptic transmission	chloride channel activity; extracellular ligand-gated ion channel activity; GABA-A receptor activity	Q8N1C3	reviewed	CCDS3470.1;								Autistic disorder	Alcohol dependence	Wolfram syndrome
P18507	GABRG2	ENSP00000410732	4TM	SP	OUT	1.A.9.5		RECEPTOR/TRANSPORTER	Alpha-type channel		PF02931;PF02932;	Neurotransmitter-gated ion channel	FUNCTION: Component of the heteropentameric receptor for GABA, the major inhibitory neurotransmitter in the vertebrate brain. Functions also as histamine receptor and mediates cellular responses to histamine. Functions as receptor for diazepines and various anesthetics, such as pentobarbital; these are bound at a separate allosteric effector binding site. Functions as ligand-gated chloride channe…	Ligand-gated ion channel (TC 1.A.9) family, Gamma-aminobutyric acid receptor (TC 1.A.9.5) subfamily, GABRG2 sub-subfamily	adult behavior; axon; benzodiazepine receptor activity; cell junction; cellular response to histamine; chloride channel activity; chloride channel complex; chloride transmembrane transport; cytoplasm; dendrite membrane; extracellular ligand-gated ion channel activity; GABA-A receptor activity; GABA-A receptor complex; gamma-aminobutyric acid signaling pathway; inhibitory synapse; integral compone…	adult behavior; benzodiazepine receptor activity; cellular response to histamine; chloride channel activity; chloride transmembrane transport; extracellular ligand-gated ion channel activity; GABA-A receptor activity; gamma-aminobutyric acid signaling pathway; ion transmembrane transport; post-embryonic development; synaptic transmission; synaptic transmission, GABAergic; transmembrane transport;…	benzodiazepine receptor activity; chloride channel activity; extracellular ligand-gated ion channel activity; GABA-A receptor activity	P18507	reviewed	CCDS4358.1;CCDS4359.1;CCDS47333.1;		Epilepsy						Idiopathic generalized epilepsy	Dravet Syndrome	Antisocial personality disorder	Alcohol dependence
Q99928	GABRG3	ENSP00000479113	4TM	SP	OUT	1.A.9.5		RECEPTOR/TRANSPORTER	Alpha-type channel		PF02931;PF02932;	Neurotransmitter-gated ion channel	FUNCTION: GABA, the major inhibitory neurotransmitter in the vertebrate brain, mediates neuronal inhibition by binding to the GABA/benzodiazepine receptor and opening an integral chloride channel.	Ligand-gated ion channel (TC 1.A.9) family, Gamma-aminobutyric acid receptor (TC 1.A.9.5) subfamily, GABRG3 sub-subfamily	cell junction; chloride channel activity; chloride channel complex; extracellular ligand-gated ion channel activity; GABA-A receptor activity; gamma-aminobutyric acid signaling pathway; ion transmembrane transport; plasma membrane; postsynaptic membrane; synaptic transmission; transmembrane transport	chloride channel activity; extracellular ligand-gated ion channel activity; GABA-A receptor activity; gamma-aminobutyric acid signaling pathway; ion transmembrane transport; synaptic transmission; transmembrane transport	chloride channel activity; extracellular ligand-gated ion channel activity; GABA-A receptor activity	Q99928	reviewed	CCDS45195.1;CCDS59251.1;								Hypogonadism	Yersinia infection	Autistic disorder	Conduct disorder	Angelman syndrome	Drug abuse
O00591	GABRP	ENSP00000430100	4TM	SP	OUT	1.A.9.5		RECEPTOR/TRANSPORTER	Alpha-type channel		PF02931;PF02932;	Neurotransmitter-gated ion channel	FUNCTION: GABA, the major inhibitory neurotransmitter in the vertebrate brain, mediates neuronal inhibition by binding to the GABA/benzodiazepine receptor and opening an integral chloride channel. In the uterus, the function of the receptor appears to be related to tissue contractility. The binding of this pI subunit with other GABA(A) receptor subunits alters the sensitivity of recombinant recep…	Ligand-gated ion channel (TC 1.A.9) family, Gamma-aminobutyric acid receptor (TC 1.A.9.5) subfamily, GABRP sub-subfamily	cell junction; chloride channel activity; chloride channel complex; extracellular ligand-gated ion channel activity; GABA-A receptor activity; postsynaptic membrane; signal transduction	chloride channel activity; extracellular ligand-gated ion channel activity; GABA-A receptor activity; signal transduction	chloride channel activity; extracellular ligand-gated ion channel activity; GABA-A receptor activity	O00591	reviewed	CCDS4375.1;	Cancer							Breast cancer
Q9UN88	GABRQ	ENSP00000469332	4TM	SP	OUT	1.A.9.-.-		RECEPTOR/TRANSPORTER	Alpha-type channel		PF02931;PF02932;	Neurotransmitter-gated ion channel	FUNCTION: GABA, the major inhibitory neurotransmitter in the vertebrate brain, mediates neuronal inhibition by binding to the GABA/benzodiazepine receptor and opening an integral chloride channel.	Ligand-gated ion channel (TC 1.A.9) family, Gamma-aminobutyric acid receptor (TC 1.A.9.5) subfamily, GABRQ sub-subfamily	cell junction [GO:0030054]; chloride channel activity [GO:0005254]; chloride channel complex [GO:0034707]; extracellular ligand-gated ion channel activity [GO:0005230]; GABA-A receptor activity [GO:0004890]; integral component of plasma membrane [GO:0005887]; ion transmembrane transport [GO:0034220]; neurotransmitter transport [GO:0006836]; neurotransmitter transporter activity [GO:0005326]; plas…	chloride channel activity [GO:0005254]; extracellular ligand-gated ion channel activity [GO:0005230]; GABA-A receptor activity [GO:0004890]; ion transmembrane transport [GO:0034220]; neurotransmitter transport [GO:0006836]; neurotransmitter transporter activity [GO:0005326]; signal transduction [GO:0007165]; synaptic transmission [GO:0007268]; transmembrane signaling receptor activity [GO:0004888…	chloride channel activity [GO:0005254]; extracellular ligand-gated ion channel activity [GO:0005230]; GABA-A receptor activity [GO:0004890]; neurotransmitter transporter activity [GO:0005326]; transmembrane signaling receptor activity [GO:0004888]	Q9UN88	reviewed	CCDS14707.1;								Essential tremor	Migraine
P24046	GABRR1	ENSP00000478846	4TM		OUT	1.A.9.5		RECEPTOR/TRANSPORTER	Alpha-type channel		PF02931;PF02932;	Neurotransmitter-gated ion channel	FUNCTION: GABA, the major inhibitory neurotransmitter in the vertebrate brain, mediates neuronal inhibition by binding to the GABA/benzodiazepine receptor and opening an integral chloride channel. Rho-1 GABA receptor could play a role in retinal neurotransmission.	Ligand-gated ion channel (TC 1.A.9) family, Gamma-aminobutyric acid receptor (TC 1.A.9.5) subfamily, GABRR1 sub-subfamily	cell junction; chloride channel activity; chloride channel complex; extracellular ligand-gated ion channel activity; GABA-A receptor activity; gamma-aminobutyric acid signaling pathway; integral component of plasma membrane; ion transmembrane transport; plasma membrane; postsynaptic membrane; synaptic transmission; transmembrane transport; transport	chloride channel activity; extracellular ligand-gated ion channel activity; GABA-A receptor activity; gamma-aminobutyric acid signaling pathway; ion transmembrane transport; synaptic transmission; transmembrane transport; transport	chloride channel activity; extracellular ligand-gated ion channel activity; GABA-A receptor activity	P24046	reviewed	CCDS5019.2;CCDS59028.1;CCDS59029.1;								Diabetic cataract	Fundus dystrophy
P28476	GABRR2	ENSP00000386029	4TM	SP	OUT	1.A.9.5		RECEPTOR/TRANSPORTER	Alpha-type channel		PF02931;PF02932;	Neurotransmitter-gated ion channel	FUNCTION: GABA, the major inhibitory neurotransmitter in the vertebrate brain, mediates neuronal inhibition by binding to the GABA/benzodiazepine receptor and opening an integral chloride channel. Rho-2 GABA receptor could play a role in retinal neurotransmission.	Ligand-gated ion channel (TC 1.A.9) family, Gamma-aminobutyric acid receptor (TC 1.A.9.5) subfamily, GABRR2 sub-subfamily	cell junction; chloride channel activity; chloride channel complex; extracellular ligand-gated ion channel activity; GABA-A receptor activity; gamma-aminobutyric acid signaling pathway; integral component of plasma membrane; ion transmembrane transport; plasma membrane; postsynaptic membrane; signal transduction; synaptic transmission; transmembrane transport; transport; visual perception	chloride channel activity; extracellular ligand-gated ion channel activity; GABA-A receptor activity; gamma-aminobutyric acid signaling pathway; ion transmembrane transport; signal transduction; synaptic transmission; transmembrane transport; transport; visual perception	chloride channel activity; extracellular ligand-gated ion channel activity; GABA-A receptor activity	P28476	reviewed	CCDS5020.3;								Essential tremor
A8MPY1	GABRR3	ENSP00000420790	4TM	SP	OUT	1.A.9.5		RECEPTOR/TRANSPORTER	Alpha-type channel		PF02931;PF02932;	Neurotransmitter-gated ion channel	FUNCTION: GABA, the major inhibitory neurotransmitter in the vertebrate brain, mediates neuronal inhibition by binding to the GABA/benzodiazepine receptor and opening an integral chloride channel. {ECO:0000250}.	Ligand-gated ion channel (TC 1.A.9) family, Gamma-aminobutyric acid receptor (TC 1.A.9.5) subfamily, GABRR3 sub-subfamily	cell junction; chloride channel activity; chloride channel complex; extracellular ligand-gated ion channel activity; GABA-A receptor activity; gamma-aminobutyric acid signaling pathway; ion transmembrane transport; plasma membrane; postsynaptic membrane; synaptic transmission; transmembrane transport	chloride channel activity; extracellular ligand-gated ion channel activity; GABA-A receptor activity; gamma-aminobutyric acid signaling pathway; ion transmembrane transport; synaptic transmission; transmembrane transport	chloride channel activity; extracellular ligand-gated ion channel activity; GABA-A receptor activity	A8MPY1	reviewed	CCDS54617.1;								Essential tremor	Schizoaffective disorder
P23415	GLRA1	ENSP00000274576	4TM	SP	OUT	1.A.9.3.1;		RECEPTOR/TRANSPORTER	Alpha-type channel		PF02931;PF02932;	Neurotransmitter-gated ion channel	FUNCTION: The glycine receptor is a neurotransmitter-gated ion channel. Binding of glycine to its receptor increases the chloride conductance and thus produces hyperpolarization (inhibition of neuronal firing).	Ligand-gated ion channel (TC 1.A.9) family, Glycine receptor (TC 1.A.9.3) subfamily, GLRA1 sub-subfamily	acrosome reaction [GO:0007340]; action potential [GO:0001508]; adult walking behavior [GO:0007628]; cell junction [GO:0030054]; chloride channel complex [GO:0034707]; chloride transmembrane transport [GO:1902476]; chloride transport [GO:0006821]; external side of plasma membrane [GO:0009897]; extracellular-glycine-gated chloride channel activity [GO:0016934]; glycine binding [GO:0016594]; inhibit…	acrosome reaction [GO:0007340]; action potential [GO:0001508]; adult walking behavior [GO:0007628]; chloride transmembrane transport [GO:1902476]; chloride transport [GO:0006821]; extracellular-glycine-gated chloride channel activity [GO:0016934]; ion transmembrane transport [GO:0034220]; ion transport [GO:0006811]; muscle contraction [GO:0006936]; negative regulation of transmission of nerve imp…	extracellular-glycine-gated chloride channel activity [GO:0016934]; glycine binding [GO:0016594]; taurine binding [GO:0030977]; transmitter-gated ion channel activity [GO:0022824]	P23415	reviewed	CCDS4320.1;CCDS54942.1;		Hyperekplexia 1 (HKPX1)						Neurotic disorder	Aspiration pneumonia	Glycine encephalopathy	Unverricht-Lundborg syndrome
P23416	GLRA2	ENSP00000218075	4TM	SP	OUT	1.A.9.3.1;		RECEPTOR/TRANSPORTER	Alpha-type channel		PF02931;PF02932;	Neurotransmitter-gated ion channel	FUNCTION: The glycine receptor is a neurotransmitter-gated ion channel. Binding of glycine to its receptor increases the chloride conductance and thus produces hyperpolarization (inhibition of neuronal firing).	Ligand-gated ion channel (TC 1.A.9) family, Glycine receptor (TC 1.A.9.3) subfamily, GLRA2 sub-subfamily	cell junction; chloride channel complex; chloride transmembrane transport; extracellular-glycine-gated chloride channel activity; glycine binding; integral component of plasma membrane; ion transmembrane transport; ion transport; neuropeptide signaling pathway; plasma membrane; postsynaptic membrane; transmembrane transport; transmitter-gated ion channel activity	chloride transmembrane transport; extracellular-glycine-gated chloride channel activity; ion transmembrane transport; ion transport; neuropeptide signaling pathway; transmembrane transport; transmitter-gated ion channel activity	extracellular-glycine-gated chloride channel activity; glycine binding; transmitter-gated ion channel activity		reviewed	CCDS14160.1;CCDS48085.1;CCDS55371.1;								Dyscalculia	Coffin-Lowry syndrome	Barrett's esophagus
O75311	GLRA3	ENSP00000274093	4TM	SP	OUT	1.A.9.3.1;		RECEPTOR/TRANSPORTER	Alpha-type channel		PF02931;PF02932;	Neurotransmitter-gated ion channel	FUNCTION: The glycine receptor is a neurotransmitter-gated ion channel. Binding of glycine to its receptor increases the chloride conductance and thus produces hyperpolarization (inhibition of neuronal firing).	Ligand-gated ion channel (TC 1.A.9) family, Glycine receptor (TC 1.A.9.3) subfamily, GLRA3 sub-subfamily	cell junction; chloride channel complex; extracellular-glycine-gated chloride channel activity; glycine binding; integral component of plasma membrane; ion transmembrane transport; plasma membrane; postsynaptic membrane; transmembrane transport; transmitter-gated ion channel activity	extracellular-glycine-gated chloride channel activity; ion transmembrane transport; transmembrane transport; transmitter-gated ion channel activity	extracellular-glycine-gated chloride channel activity; glycine binding; transmitter-gated ion channel activity		reviewed	CCDS3822.1;CCDS43283.1;
Q5JXX5	GLRA4	ENSP00000361700	4TM	SP	OUT	1.A.9.3.1;		RECEPTOR/TRANSPORTER	Alpha-type channel		PF02931;PF02932;	Neurotransmitter-gated ion channel	FUNCTION: The glycine receptor is a neurotransmitter-gated ion channel. Binding of glycine to its receptor increases the chloride conductance and thus produces hyperpolarization (inhibition of neuronal firing).	Ligand-gated ion channel (TC 1.A.9) family, Glycine receptor (TC 1.A.9.3) subfamily, GLRA4 sub-subfamily	cell junction; chloride channel activity; chloride channel complex; extracellular ligand-gated ion channel activity; glycine binding; integral component of plasma membrane; postsynaptic membrane; transmitter-gated ion channel activity	chloride channel activity; extracellular ligand-gated ion channel activity; transmitter-gated ion channel activity	chloride channel activity; extracellular ligand-gated ion channel activity; glycine binding; transmitter-gated ion channel activity		reviewed	CCDS43980.2;
P48167	GLRB	ENSP00000264428	4TM	SP	OUT	1.A.9.3.1;		RECEPTOR/TRANSPORTER	Alpha-type channel		PF02931;PF02932;	Neurotransmitter-gated ion channel	FUNCTION: The glycine receptor is a neurotransmitter-gated ion channel. Binding of glycine to its receptor increases the chloride conductance and thus produces hyperpolarization (inhibition of neuronal firing).	Ligand-gated ion channel (TC 1.A.9) family, Glycine receptor (TC 1.A.9.3) subfamily, GLRB sub-subfamily	acrosome reaction [GO:0007340]; adult walking behavior [GO:0007628]; cell junction [GO:0030054]; chloride channel complex [GO:0034707]; chloride transmembrane transport [GO:1902476]; drug binding [GO:0008144]; extracellular-glycine-gated chloride channel activity [GO:0016934]; extracellular-glycine-gated ion channel activity [GO:0016933]; glycine binding [GO:0016594]; integral component of plasma…	acrosome reaction [GO:0007340]; adult walking behavior [GO:0007628]; chloride transmembrane transport [GO:1902476]; extracellular-glycine-gated chloride channel activity [GO:0016934]; extracellular-glycine-gated ion channel activity [GO:0016933]; ion transmembrane transport [GO:0034220]; ion transport [GO:0006811]; nervous system development [GO:0007399]; neuropeptide signaling pathway [GO:000721…	drug binding [GO:0008144]; extracellular-glycine-gated chloride channel activity [GO:0016934]; extracellular-glycine-gated ion channel activity [GO:0016933]; glycine binding [GO:0016594]		reviewed	CCDS3796.1;CCDS54813.1;		Hyperekplexia 2 (HKPX2)						Esotropia	Glycine encephalopathy	Normal pressure hydrocephalus	Patent foramen ovale	Silver-Russell syndrome
P46098	HTR3A	ENSP00000424776	4TM	SP	OUT	1.A.9.2.1;		RECEPTOR/TRANSPORTER	Alpha-type channel		PF02931;PF02932;	Neurotransmitter-gated ion channel	FUNCTION: This is one of the several different receptors for 5-hydroxytryptamine (serotonin), a biogenic hormone that functions as a neurotransmitter, a hormone, and a mitogen. This receptor is a ligand-gated ion channel, which when activated causes fast, depolarizing responses in neurons. It is a cation-specific, but otherwise relatively nonselective, ion channel. {ECO:0000269|PubMed:12867984, E…	Ligand-gated ion channel (TC 1.A.9) family, 5-hydroxytryptamine receptor (TC 1.A.9.2) subfamily, HTR3A sub-subfamily	axon [GO:0030424]; cell junction [GO:0030054]; cellular response to growth factor stimulus [GO:0071363]; cytoplasm [GO:0005737]; digestion [GO:0007586]; integral component of plasma membrane [GO:0005887]; ion transmembrane transport [GO:0034220]; neuronal cell body [GO:0043025]; plasma membrane [GO:0005886]; postsynaptic membrane [GO:0045211]; receptor activity [GO:0004872]; response to cocaine […	cellular response to growth factor stimulus [GO:0071363]; digestion [GO:0007586]; ion transmembrane transport [GO:0034220]; response to cocaine [GO:0042220]; response to ethanol [GO:0045471]; serotonin-activated cation-selective channel activity [GO:0005232]; serotonin receptor activity [GO:0004993]; serotonin receptor signaling pathway [GO:0007210]; synaptic transmission [GO:0007268]; transmembr…	receptor activity [GO:0004872]; serotonin-activated cation-selective channel activity [GO:0005232]; serotonin binding [GO:0051378]; serotonin receptor activity [GO:0004993]; voltage-gated potassium channel activity [GO:0005249]	P46098	reviewed	CCDS53710.1;CCDS8365.2;CCDS8366.2;	Cancer							Colon cancer	Hypertension	Embryoma	Schizophrenia	Eating disorder	Panic disorder	Obsessive-compulsive disorder
O95264	HTR3B	ENSP00000260191	4TM	SP	OUT	1.A.9.2.3;		RECEPTOR/TRANSPORTER	Alpha-type channel		PF02931;PF02932;	Neurotransmitter-gated ion channel	FUNCTION: This is one of the several different receptors for 5-hydroxytryptamine (serotonin), a biogenic hormone that functions as a neurotransmitter, a hormone, and a mitogen. This receptor is a ligand-gated ion channel, which when activated causes fast, depolarizing responses. It is a cation-specific, but otherwise relatively nonselective, ion channel. {ECO:0000269|PubMed:12867984}.	Ligand-gated ion channel (TC 1.A.9) family, 5-hydroxytryptamine receptor (TC 1.A.9.2) subfamily, HTR3B sub-subfamily	cation transmembrane transport; integral component of plasma membrane; ion channel activity; ion transmembrane transport; plasma membrane; postsynaptic membrane; serotonin-activated cation-selective channel activity; serotonin receptor activity; synaptic transmission; transmembrane transport; transport	cation transmembrane transport; ion channel activity; ion transmembrane transport; serotonin-activated cation-selective channel activity; serotonin receptor activity; synaptic transmission; transmembrane transport; transport	ion channel activity; serotonin-activated cation-selective channel activity; serotonin receptor activity	O95264	reviewed	CCDS8364.1;								Herpes	Hypertension	Gilles de la Tourette syndrome		Eating disorder
Q8WXA8	HTR3C	ENSP00000322617	4TM	SP	OUT	1.A.9.-.-		RECEPTOR/TRANSPORTER	Alpha-type channel		PF02931;PF02932;	Neurotransmitter-gated ion channel	FUNCTION: This is one of the several different receptors for 5-hydroxytryptamine (serotonin), a biogenic hormone that functions as a neurotransmitter, a hormone, and a mitogen. This receptor is a ligand-gated ion channel, which when activated causes fast, depolarizing responses. It is a cation-specific, but otherwise relatively nonselective, ion channel.	Ligand-gated ion channel (TC 1.A.9) family, 5-hydroxytryptamine receptor (TC 1.A.9.2) subfamily, HTR3C sub-subfamily	extracellular ligand-gated ion channel activity [GO:0005230]; integral component of membrane [GO:0016021]; ion transmembrane transport [GO:0034220]; plasma membrane [GO:0005886]; transmembrane transport [GO:0055085]	extracellular ligand-gated ion channel activity [GO:0005230]; ion transmembrane transport [GO:0034220]; transmembrane transport [GO:0055085]	extracellular ligand-gated ion channel activity [GO:0005230]	Q8WXA8	reviewed	CCDS3250.1;
Q70Z44	HTR3D	ENSP00000371929	4TM		OUT	1.A.9.2.3;		RECEPTOR/TRANSPORTER	Alpha-type channel		PF02931;PF02932;	Neurotransmitter-gated ion channel	FUNCTION: This is one of the several different receptors for 5-hydroxytryptamine (serotonin), a biogenic hormone that functions as a neurotransmitter, a hormone, and a mitogen. This receptor is a ligand-gated ion channel, which when activated causes fast, depolarizing responses. It is a cation-specific, but otherwise relatively nonselective, ion channel.	Ligand-gated ion channel (TC 1.A.9) family, 5-hydroxytryptamine receptor (TC 1.A.9.2) subfamily, HTR3D sub-subfamily	extracellular ligand-gated ion channel activity; integral component of membrane; ion transmembrane transport; plasma membrane; transmembrane transport	extracellular ligand-gated ion channel activity; ion transmembrane transport; transmembrane transport	extracellular ligand-gated ion channel activity	Q70Z44	reviewed	CCDS3249.1;CCDS46966.1;CCDS54685.1;								Irritable bowel syndrome
A5X5Y0	HTR3E	ENSP00000406050	4TM		OUT	1.A.9.2.3;		RECEPTOR/TRANSPORTER	Alpha-type channel		PF02931;PF02932;	Neurotransmitter-gated ion channel	FUNCTION: This is one of the several different receptors for 5-hydroxytryptamine (serotonin), a biogenic hormone that functions as a neurotransmitter, a hormone, and a mitogen. This receptor is a ligand-gated ion channel, which when activated causes fast, depolarizing responses. It is a cation-specific, but otherwise relatively nonselective, ion channel.	Ligand-gated ion channel (TC 1.A.9) family, 5-hydroxytryptamine receptor (TC 1.A.9.2) subfamily, HTR3E sub-subfamily	extracellular ligand-gated ion channel activity; integral component of membrane; ion transmembrane transport; plasma membrane; transmembrane transport	extracellular ligand-gated ion channel activity; ion transmembrane transport; transmembrane transport	extracellular ligand-gated ion channel activity	A5X5Y0	reviewed	CCDS3251.1;CCDS58868.1;CCDS58869.1;CCDS58870.1;CCDS58871.1;								Irritable bowel syndrome
Q401N2	ZACN	ENSP00000334854	4TM	SP	OUT	1.A.9.-.-		RECEPTOR/TRANSPORTER	Alpha-type channel		PF02931;	Neurotransmitter ligand binding domain	FUNCTION: Zinc-activated ligand-gated ion channel. {ECO:0000269|PubMed:12381728}.	Ligand-gated ion channel (TC 1.A.9) family	extracellular ligand-gated ion channel activity [GO:0005230]; integral component of membrane [GO:0016021]; ion transmembrane transport [GO:0034220]; ligand-gated ion channel activity [GO:0015276]; plasma membrane [GO:0005886]; response to zinc ion [GO:0010043]; zinc ion binding [GO:0008270]	extracellular ligand-gated ion channel activity [GO:0005230]; ion transmembrane transport [GO:0034220]; ligand-gated ion channel activity [GO:0015276]; response to zinc ion [GO:0010043]	extracellular ligand-gated ion channel activity [GO:0005230]; ligand-gated ion channel activity [GO:0015276]; zinc ion binding [GO:0008270]		reviewed	CCDS11740.2;
Q9UGQ2	CACFD1	ENSP00000440832	4TM_P		IN	1.A.55.1.1;		TRANSPORTER	Alpha-type channel		PF10233;	Cg6151-P	Calcium channel activity	Calcium channel flower family	calcium channel activity; integral component of synaptic vesicle membrane; synaptic vesicle endocytosis	calcium channel activity; synaptic vesicle endocytosis	calcium channel activity		reviewed	CCDS48051.1;CCDS56591.1;CCDS56592.1;CCDS6974.1;
Q9HA72	CALHM2	ENSP00000358803	4TM		IN	1.A.84.1.2;		TRANSPORTER	Alpha-type channel		PF14798;	Ca_hom_mod	FUNCTION: Pore-forming subunit of a voltage-gated ion channel. {ECO:0000250}.		integral component of plasma membrane [GO:0005887]; cation channel activity [GO:0005261]; cation transmembrane transport [GO:0098655]; cation transport [GO:0006812]; ion transmembrane transport [GO:0034220]	cation transmembrane transport [GO:0098655]; cation transport [GO:0006812]; ion transmembrane transport [GO:0034220]	cation channel activity [GO:0005261]		reviewed	CCDS7549.1;
Q86XJ0	CALHM3	ENSP00000358798	4TM_P		IN	1.A.84.1.3;		TRANSPORTER	Alpha-type channel		PF14798;	Ca_hom_mod	FUNCTION: Pore-forming subunit of a voltage-gated ion channel. {ECO:0000250}.	FAM26 family	cation channel activity; cation transmembrane transport; cation transport; integral component of plasma membrane; ion transmembrane transport	cation channel activity; cation transmembrane transport; cation transport; ion transmembrane transport	cation channel activity		reviewed	CCDS44476.1;
Q16281	CNGA3	ENSP00000386761	4TM_P		IN	1.A.1.5.12;		TRANSPORTER	Alpha-type channel		PF00027;PF00520;	Ion_trans	FUNCTION: Visual signal transduction is mediated by a G-protein coupled cascade using cGMP as second messenger. This protein can be activated by cyclic GMP which leads to an opening of the cation channel and thereby causing a depolarization of cone photoreceptors. Induced a flickering channel gating, weakened the outward rectification in the presence of extracellular calcium, increased sensitivit…		integral component of plasma membrane [GO:0005887]; photoreceptor outer segment [GO:0001750]; transmembrane transporter complex [GO:1902495]; cGMP binding [GO:0030553]; intracellular cAMP activated cation channel activity [GO:0005222]; intracellular cGMP activated cation channel activity [GO:0005223]; ligand-gated ion channel activity [GO:0015276]; voltage-gated potassium channel activity [GO:000…	cation transport [GO:0006812]; potassium ion transmembrane transport [GO:0071805]; regulation of membrane potential [GO:0042391]; retinal cone cell development [GO:0046549]; signal transduction [GO:0007165]; transport [GO:0006810]; visual perception [GO:0007601]	cGMP binding [GO:0030553]; intracellular cAMP activated cation channel activity [GO:0005222]; intracellular cGMP activated cation channel activity [GO:0005223]; ligand-gated ion channel activity [GO:0015276]; voltage-gated potassium channel activity [GO:0005249]		reviewed	CCDS2034.1;CCDS42719.1;		Blindness, Leber congenital amaurosis, Fundus dystrophy, Congenital nystagmus, Achromatopsia		Achromatopsia 2 (ACHM2)
Q5JW98	FAM26D	ENSP00000357585	4TM		IN	1.A.84.1.5;		TRANSPORTER	Alpha-type channel		PF14798;	Ca_hom_mod	FUNCTION: Pore-forming subunit of a voltage-gated ion channel. {ECO:0000250}.		integral component of plasma membrane [GO:0005887]; cation channel activity [GO:0005261]; cation transmembrane transport [GO:0098655]; cation transport [GO:0006812]; ion transmembrane transport [GO:0034220]	cation transmembrane transport [GO:0098655]; cation transport [GO:0006812]; ion transmembrane transport [GO:0034220]	cation channel activity [GO:0005261]		reviewed	CCDS5109.1;CCDS59031.1;CCDS59032.1;
Q96T54	KCNK17	ENSP00000401271	4TM_P		IN	1.A.1.9.6;		TRANSPORTER	Alpha-type channel	CL0030	PF07885;	Ion_trans_2	FUNCTION: Outward rectifying potassium channel. Produces rapidly activating and non-inactivating outward rectifier K(+) currents.	Two pore domain potassium channel (TC 1.A.1.8) family	integral component of membrane; plasma membrane; potassium channel activity; potassium ion transport; synaptic transmission; voltage-gated ion channel activity	potassium channel activity; potassium ion transport; synaptic transmission; voltage-gated ion channel activity	potassium channel activity; voltage-gated ion channel activity		reviewed	CCDS47419.1;CCDS4842.1;
Q8TAF8	LHFPL5	ENSP00000353346	4TM		IN	1.A.82.1.1;		TRANSPORTER	Alpha-type channel	CL0375	PF10242;	L_HGMIC_fpl	FUNCTION: In the inner ear, may be a component of the hair cell's mechanotransduction machinery that functionally couples PCDH15 to the transduction channel. Regulates transducer channel conductance and is required for fast channel adaptation (By similarity). {ECO:0000250}.	LHFP family	apical plasma membrane; auditory receptor cell stereocilium organization; detection of mechanical stimulus involved in sensory perception of sound; integral component of membrane; ion transport; stereocilium bundle tip	auditory receptor cell stereocilium organization; detection of mechanical stimulus involved in sensory perception of sound; ion transport			reviewed	CCDS4812.1;		Deafness						Nonsyndromic deafness	Macular holes	Vitreous detachment	Intestinal volvulus
Q8IWT6	LRRC8A	ENSP00000361682	4TM_P		IN	1.A.25.3.1;		TRANSPORTER	Alpha-type channel	CL0022	PF12534;PF12799;PF13855;	DUF3733, LLR_1	FUNCTION: Essential component of the volume-regulated anion channel (VRAC, also named VSOAC channel), an anion channel required to maintain a constant cell volume in response to extracellular or intracellular osmotic changes. The VRAC channel conducts iodide better than chloride and may also conduct organic osmolytes like taurine. It is unclear whether LRRC8A constitutes a pore-forming subunit or…	LRRC8 family	anion transport; cell surface; cell volume homeostasis; ion channel complex; membrane; plasma membrane; pre-B cell differentiation; response to osmotic stress	anion transport; cell volume homeostasis; pre-B cell differentiation; response to osmotic stress			reviewed	CCDS35155.1;		Agammaglobulinemia 5, autosomal dominant (AGM5)						Agammaglobulinemia
Q6P9F7	LRRC8B	ENSP00000332674	4TM_P		IN	1.A.25.3.1;		TRANSPORTER	Alpha-type channel	CL0022	PF12534;PF00560;PF13504;PF13855;	DUF3733, LLR_1	FUNCTION: Component of the volume-regulated anion channel (VRAC, also named VSOAC channel), an anion channel required to maintain a constant cell volume in response to extracellular or intracellular osmotic changes. The VRAC channel conducts iodide better than chloride and may also conduct organic osmolytes like taurine. It is unclear whether LRRC8B constitutes a pore-forming subunit or whether i…	LRRC8 family	integral component of membrane; ion transport; plasma membrane	ion transport			reviewed	CCDS724.1;
Q6NSJ5	LRRC8E	ENSP00000306524	4TM_P		IN	1.A.25.3.1;		TRANSPORTER	Alpha-type channel	CL0022	PF12534;PF12799;PF13855;	DUF3733, LLR_1	FUNCTION: Component of the volume-regulated anion channel (VRAC, also named VSOAC channel), an anion channel required to maintain a constant cell volume in response to extracellular or intracellular osmotic changes. The VRAC channel conducts iodide better than chloride and may also conduct organic osmolytes like taurine. It is unclear whether LRRC8E constitutes a pore-forming subunit or whether i…	LRRC8 family	integral component of membrane; ion transport; plasma membrane	ion transport			reviewed	CCDS12189.1;								Agammaglobulinemia
Q96D31	ORAI1	ENSP00000480616	4TM		IN	1.A.52.1.1;		TRANSPORTER	Alpha-type channel		PF07856;	ORAI-1	FUNCTION: Ca(2+) release-activated Ca(2+) (CRAC) channel subunit which mediates Ca(2+) influx following depletion of intracellular Ca(2+) stores and channel activation by the Ca(2+) sensor, STIM1. CRAC channels are the main pathway for Ca(2+) influx in T-cells and promote the immune response to pathogens by activating the transcription factor NFAT. {ECO:0000269|PubMed:16582901, ECO:0000269|PubMed…	Orai family	blood coagulation; identical protein binding; immune system process; integral component of plasma membrane; membrane; positive regulation of calcium ion transport; protein complex; regulation of calcium ion transport; store-operated calcium channel activity; store-operated calcium entry	blood coagulation; immune system process; positive regulation of calcium ion transport; regulation of calcium ion transport; store-operated calcium channel activity; store-operated calcium entry	identical protein binding; store-operated calcium channel activity	Q96D31	reviewed	no ccds		Immunodeficiency 9 (IMD9)						Severe combined immunodeficiency
Q9BRQ5	ORAI3	ENSP00000322249	4TM		IN	1.A.52.1.2;		TRANSPORTER	Alpha-type channel		PF07856;	ORAI-1	FUNCTION: Key regulator or component of store-operated Ca(2+) channel and transcription factor NFAT nuclear import. {ECO:0000250}.	Orai family	integral component of membrane; store-operated calcium entry	store-operated calcium entry			reviewed	CCDS10697.1;
P11836	MS4A1	ENSP00000314620	4TM		IN	1.A.37.1.1;		TRANSPORTER	Alpha-type channel - CD20	CL0347	PF04103;	CD20	FUNCTION: This protein may be involved in the regulation of B-cell activation and proliferation.	MS4A family	B cell proliferation; external side of plasma membrane; extracellular space; extracellular vesicular exosome; humoral immune response; integral component of plasma membrane; MHC class II protein complex binding	B cell proliferation; humoral immune response	MHC class II protein complex binding	P11836	reviewed	CCDS31570.1;	Cancer	Immunodeficiency, common variable, 5 (CVID5)						Cancer	Purpura, Thrombocytopenic, Idiopathic
Q96PG2	MS4A10	ENSP00000311862	4TM		IN	1.A.37.2.1;		TRANSPORTER	Alpha-type channel - CD20	CL0347	PF04103;	CD20	FUNCTION: May be involved in signal transduction as a component of a multimeric receptor complex.	MS4A family	integral component of membrane				reviewed	CCDS7992.1;
Q96JA4	MS4A14	ENSP00000433761	4TM		IN	1.A.37.3.1;		TRANSPORTER	Alpha-type channel - CD20	CL0347	PF04103;	CD20	FUNCTION: May be involved in signal transduction as a component of a multimeric receptor complex. {ECO:0000250}.	MS4A family	integral component of membrane				reviewed	CCDS31569.1;CCDS41652.1;CCDS58136.1;
Q9Y6H8	GJA3	ENSP00000241125	4TM	SP	IN	1.A.24.1.5;		TRANSPORTER	Alpha-type channel- Gap junction	CL0375	PF00029;PF10582;	Connexin	FUNCTION: One gap junction consists of a cluster of closely packed pairs of transmembrane channels, the connexons, through which materials of low MW diffuse from one cell to a neighboring cell.	Connexin family, Alpha-type (group II) subfamily	cell-cell signaling; connexon complex; gap junction channel activity; integral component of membrane; transport; visual perception	cell-cell signaling; gap junction channel activity; transport; visual perception	gap junction channel activity		reviewed	CCDS9289.1;		Cataract						Central nervous system disease	Cataract
P35212	GJA4	ENSP00000343676	4TM		IN	1.A.24.1.6;		TRANSPORTER	Alpha-type channel- Gap junction	CL0375	PF00029;PF10582;	Connexin	FUNCTION: One gap junction consists of a cluster of closely packed pairs of transmembrane channels, the connexons, through which materials of low MW diffuse from one cell to a neighboring cell.	Connexin family, Alpha-type (group II) subfamily	blood vessel development; calcium ion transport; cell-cell junction assembly; cell-cell signaling; connexon complex; endothelium development; gap junction; integral component of plasma membrane; response to pain; transport	blood vessel development; calcium ion transport; cell-cell junction assembly; cell-cell signaling; endothelium development; response to pain; transport			reviewed	CCDS30669.1;								Atherosclerosis	Erythrokeratodermia variabilis	Hypertension
P48165	GJA8	ENSP00000358238	4TM		IN	1.A.24.1.5;		TRANSPORTER	Alpha-type channel- Gap junction	CL0375	PF00029;PF03509;PF10582;	Connexin	FUNCTION: One gap junction consists of a cluster of closely packed pairs of transmembrane channels, the connexons, through which materials of low MW diffuse from one cell to a neighboring cell.	Connexin family, Alpha-type (group II) subfamily	cell-cell signaling; channel activity; connexon complex; gap junction channel activity; integral component of plasma membrane; lens development in camera-type eye; protein homooligomerization; transport; visual perception	cell-cell signaling; channel activity; gap junction channel activity; lens development in camera-type eye; protein homooligomerization; transport; visual perception	channel activity; gap junction channel activity		reviewed	CCDS30834.1;		Cataract						Cataract	Microphthalmia	Drug abuse	Schizophrenia
P08034	GJB1	ENSP00000363141	4TM		IN	1.A.24.1.3;		TRANSPORTER	Alpha-type channel- Gap junction	CL0375	PF00029;PF10582;	Connexin	FUNCTION: One gap junction consists of a cluster of closely packed pairs of transmembrane channels, the connexons, through which materials of low MW diffuse from one cell to a neighboring cell.	Connexin family, Beta-type (group I) subfamily	cell-cell signaling; connexon complex; endoplasmic reticulum membrane; gap junction assembly; integral component of membrane; membrane organization; nervous system development; transport	cell-cell signaling; gap junction assembly; membrane organization; nervous system development; transport			reviewed	CCDS14408.1;	Cancer	Charcot-Marie-Tooth disease, X-linked dominant, 1 (CMTX1)	Dejerine-Sottas syndrome (DSS)					Lung cancer	Liver cancer	Renal Cell cancer
P29033	GJB2	ENSP00000372299	4TM		IN	1.A.24.1.3;		TRANSPORTER	Alpha-type channel- Gap junction	CL0375	PF00029;PF10582;	Connexin	FUNCTION: One gap junction consists of a cluster of closely packed pairs of transmembrane channels, the connexons, through which materials of low MW diffuse from one cell to a neighboring cell.	Connexin family, Beta-type (group I) subfamily	cell-cell signaling; cellular response to oxidative stress; connexon complex; decidualization; endoplasmic reticulum-Golgi intermediate compartment; gap junction assembly; gap junction channel activity; integral component of membrane; lateral plasma membrane; male genitalia development; membrane organization; plasma membrane; response to estradiol; response to human chorionic gonadotropin; respon…	cell-cell signaling; cellular response to oxidative stress; decidualization; gap junction assembly; gap junction channel activity; male genitalia development; membrane organization; response to estradiol; response to human chorionic gonadotropin; response to progesterone; sensory perception of sound; transport	gap junction channel activity		reviewed	CCDS9290.1;	Cancer	Deafness	Vohwinkel syndrome (VS)	Keratoderma	Keratitis-ichthyosis-deafness syndrome (KID syndrome)	Bart-Pumphrey syndrome (BPS)		Cancer	Congenital abnormality	Ectodermal dysplasia		Keratoconjunctivitis Sicca	Shigella infection	Skin disease
Q8NFK1	GJC3	ENSP00000325775	4TM	SP	IN	1.A.24.1.7;		TRANSPORTER	Alpha-type channel- Gap junction	CL0375	PF00029;PF10582;	Connexin	FUNCTION: One gap junction consists of a cluster of closely packed pairs of transmembrane channels, the connexons, through which materials of low MW diffuse from one cell to a neighboring cell. {ECO:0000250}.	Connexin family, Gamma-type subfamily	cell communication; connexon complex; integral component of membrane; myelination; myelin sheath; sensory perception of sound	cell communication; myelination; sensory perception of sound			reviewed	CCDS34697.1;								Nonsyndromic deafness	Charcot-Marie-Tooth disease	Erythrokeratodermia variabilis	Wolff-Parkinson-White syndrome	Peripheral neuropathy
Q96RD7	PANX1	ENSP00000227638	4TM_P		IN	1.A.25.2.1;		TRANSPORTER	Alpha-type channel- Gap junction	CL0375	PF00876;	Innexin	FUNCTION: Structural component of the gap junctions and the hemichannels. May play a role as a Ca(2+)-leak channel to regulate ER Ca(2+) homeostasis. {ECO:0000269|PubMed:16908669, ECO:0000269|PubMed:20829356}.	Pannexin family	bleb; calcium channel activity; calcium ion transport; cation transport; endoplasmic reticulum; endoplasmic reticulum membrane; gap junction; gap junction hemi-channel activity; innate immune response; integral component of membrane; leak channel activity; membrane; nucleotide-binding domain, leucine rich repeat containing receptor signaling pathway; plasma membrane; positive regulation of interl…	calcium channel activity; calcium ion transport; cation transport; gap junction hemi-channel activity; innate immune response; leak channel activity; nucleotide-binding domain, leucine rich repeat containing receptor signaling pathway; positive regulation of interleukin-1 alpha secretion; positive regulation of interleukin-1 beta secretion; protein hexamerization; response to ATP; response to isc…	calcium channel activity; gap junction hemi-channel activity; leak channel activity; receptor binding		reviewed	CCDS8296.1;								Cerebrovascular accident
Q96RD6	PANX2	ENSP00000379183	4TM_P		IN	1.A.25.2.2;		TRANSPORTER	Alpha-type channel- Gap junction	CL0375	PF00876;	Innexin	FUNCTION: Structural component of the gap junctions and the hemichannels. {ECO:0000250}.	Pannexin family	cytoplasm; gap junction; gap junction hemi-channel activity; integral component of membrane; ion transport; plasma membrane; protein hexamerization; response to ischemia; synaptic transmission	gap junction hemi-channel activity; ion transport; protein hexamerization; response to ischemia; synaptic transmission	gap junction hemi-channel activity		reviewed	CCDS14085.2;CCDS54544.1;	Cancer							Brain tumor			Schizophrenia
Q96FZ5	CMTM7	ENSP00000335605	4TM		IN	1.A.64.5.1;		TRANSPORTER	Alpha-type channel-MARVEL	CL0396	PF01284;	MARVEL	Chemotaxis	Chemokine-like factor family	chemotaxis; extracellular space; integral component of membrane; membrane	chemotaxis			reviewed	CCDS33730.1;CCDS33731.1;	Cancer - downregulation - TSG
Q96A59	MARVELD3	ENSP00000299952	4TM		IN	1.A.64.6.1;		TRANSPORTER	Alpha-type channel-MARVEL	CL0396	PF01284;	MARVEL	FUNCTION: As a component of tight junctions, plays a role in paracellular ion conductivity. {ECO:0000269|PubMed:20028514}.		cell-cell junction organization; cytoplasmic vesicle; integral component of membrane; mitogen-activated protein kinase kinase kinase binding; negative regulation of epithelial cell migration; negative regulation of epithelial cell proliferation; negative regulation of JNK cascade; protein localization to cell junction; response to osmotic stress; tight junction; tight junction assembly	cell-cell junction organization; negative regulation of epithelial cell migration; negative regulation of epithelial cell proliferation; negative regulation of JNK cascade; protein localization to cell junction; response to osmotic stress; tight junction assembly	mitogen-activated protein kinase kinase kinase binding		reviewed	CCDS10904.1;CCDS32478.1;CCDS59270.1;
Q04941	PLP2	ENSP00000365505	4TM		IN	1.A.64.5.2;		TRANSPORTER	Alpha-type channel-MARVEL	CL0396	PF01284;	MARVEL	FUNCTION: May play a role in cell differentiation in the intestinal epithelium.		chemokine binding; chemotaxis; cytokine-mediated signaling pathway; endoplasmic reticulum; endoplasmic reticulum membrane; extracellular vesicular exosome; integral component of membrane; ion transmembrane transport; ion transmembrane transporter activity; ion transport; membrane; plasma membrane	chemotaxis; cytokine-mediated signaling pathway; ion transmembrane transport; ion transmembrane transporter activity; ion transport	chemokine binding; ion transmembrane transporter activity		reviewed	CCDS14319.1;								Mental retardation	Severe acute respiratory syndrome
Q06432	CACNG1	ENSP00000226021	4TM		IN	8.A.16.1.1;		TRANSPORTER	Auxiliary transport proteins - CCAgamma family	CL0375	PF13903;	Claudin_2	FUNCTION: This protein is a subunit of the dihydropyridine (DHP) sensitive calcium channel. Plays a role in excitation-contraction coupling. The skeletal muscle DHP-sensitive Ca(2+) channel may function only as a multiple subunit complex.	PMP-22/EMP/MP20 family, CACNG subfamily	muscle contraction; sarcoplasmic reticulum calcium ion transport; transport; voltage-gated calcium channel activity; voltage-gated calcium channel complex	muscle contraction; sarcoplasmic reticulum calcium ion transport; transport; voltage-gated calcium channel activity	voltage-gated calcium channel activity	Q06432	reviewed	CCDS11668.1;								Malignant hyperthermia
Q9Y698	CACNG2	ENSP00000300105	4TM		IN	8.A.16.2.1;		TRANSPORTER	Auxiliary transport proteins - CCAgamma family	CL0375	PF00822;	PMP22_Claudin	FUNCTION: Regulates the trafficking and gating properties of AMPA-selective glutamate receptors (AMPARs). Promotes their targeting to the cell membrane and synapses and modulates their gating properties by slowing their rates of activation, deactivation and desensitization. Does not show subunit-specific AMPA receptor regulation and regulates all AMPAR subunits. Thought to stabilize the calcium c…	PMP-22/EMP/MP20 family, CACNG subfamily	alpha-amino-3-hydroxy-5-methyl-4-isoxazolepropionic acid selective glutamate receptor complex; endocytic vesicle membrane; membrane depolarization; membrane hyperpolarization; neuromuscular junction development; plasma membrane; regulation of alpha-amino-3-hydroxy-5-methyl-4-isoxazole propionate selective glutamate receptor activity; synaptic transmission; transmission of nerve impulse; transport…	membrane depolarization; membrane hyperpolarization; neuromuscular junction development; regulation of alpha-amino-3-hydroxy-5-methyl-4-isoxazole propionate selective glutamate receptor activity; synaptic transmission; transmission of nerve impulse; transport; voltage-gated calcium channel activity	voltage-gated calcium channel activity		reviewed	CCDS13931.1;		Mental retardation, autosomal dominant 10 (MRD10)
O60359	CACNG3	ENSP00000005284	4TM		IN	8.A.16.2.2;		TRANSPORTER	Auxiliary transport proteins - CCAgamma family	CL0375	PF00822;	PMP22_Claudin	FUNCTION: Regulates the trafficking and gating properties of AMPA-selective glutamate receptors (AMPARs). Promotes their targeting to the cell membrane and synapses and modulates their gating properties by slowing their rates of activation, deactivation and desensitization. Does not show subunit-specific AMPA receptor regulation and regulates all AMPAR subunits. Thought to stabilize the calcium c…	PMP-22/EMP/MP20 family, CACNG subfamily	alpha-amino-3-hydroxy-5-methyl-4-isoxazolepropionic acid selective glutamate receptor complex; calcium ion transport; endocytic vesicle membrane; plasma membrane; regulation of alpha-amino-3-hydroxy-5-methyl-4-isoxazole propionate selective glutamate receptor activity; synaptic transmission; voltage-gated calcium channel activity; voltage-gated calcium channel complex	calcium ion transport; regulation of alpha-amino-3-hydroxy-5-methyl-4-isoxazole propionate selective glutamate receptor activity; synaptic transmission; voltage-gated calcium channel activity	voltage-gated calcium channel activity		reviewed	CCDS10620.1;								Juvenile absence epilepsy
Q9UBN1	CACNG4	ENSP00000262138	4TM		IN	8.A.16.2.3;		TRANSPORTER	Auxiliary transport proteins - CCAgamma family	CL0375	PF00822;	PMP22_Claudin	FUNCTION: Regulates the trafficking and gating properties of AMPA-selective glutamate receptors (AMPARs). Promotes their targeting to the cell membrane and synapses and modulates their gating properties by slowing their rates of activation, deactivation and desensitization and by mediating their resensitization. Does not show subunit-specific AMPA receptor regulation and regulates all AMPAR subun…	PMP-22/EMP/MP20 family, CACNG subfamily	alpha-amino-3-hydroxy-5-methyl-4-isoxazolepropionic acid selective glutamate receptor complex; endocytic vesicle membrane; integral component of plasma membrane; membrane depolarization; plasma membrane; regulation of alpha-amino-3-hydroxy-5-methyl-4-isoxazole propionate selective glutamate receptor activity; synaptic transmission; transmission of nerve impulse; transport; voltage-gated calcium c…	membrane depolarization; regulation of alpha-amino-3-hydroxy-5-methyl-4-isoxazole propionate selective glutamate receptor activity; synaptic transmission; transmission of nerve impulse; transport; voltage-gated calcium channel activity	voltage-gated calcium channel activity		reviewed	CCDS11667.1;								Childhood absence epilepsy
Q9UF02	CACNG5	ENSP00000436836	4TM		IN	8.A.16.2.4		TRANSPORTER	Auxiliary transport proteins - CCAgamma family	CL0375	PF00822;	PMP22_Claudin	FUNCTION: Regulates the gating properties of AMPA-selective glutamate receptors (AMPARs). Modulates their gating properties by accelerating their rates of activation, deactivation and desensitization. Displays subunit-specific AMPA receptor regulation. Shows specificity for GRIA1, GRIA4 and the long isoform of GRIA2. Thought to stabilize the calcium channel in an inactivated (closed) state (By si…	PMP-22/EMP/MP20 family, CACNG subfamily	alpha-amino-3-hydroxy-5-methyl-4-isoxazolepropionic acid selective glutamate receptor complex; cell junction; ion transmembrane transporter activity; postsynaptic density; postsynaptic membrane; regulation of alpha-amino-3-hydroxy-5-methyl-4-isoxazole propionate selective glutamate receptor activity; transport; voltage-gated calcium channel activity	ion transmembrane transporter activity; regulation of alpha-amino-3-hydroxy-5-methyl-4-isoxazole propionate selective glutamate receptor activity; transport; voltage-gated calcium channel activity	ion transmembrane transporter activity; voltage-gated calcium channel activity		reviewed	CCDS11665.1;
Q9BXT2	CACNG6	ENSP00000252729	4TM		IN	8.A.16.1.2;		TRANSPORTER	Auxiliary transport proteins - CCAgamma family	CL0375	PF13903;	Claudin_2	FUNCTION: Thought to stabilize the calcium channel in an inactivated (closed) state. {ECO:0000250}.	PMP-22/EMP/MP20 family, CACNG subfamily	calcium ion transport; voltage-gated calcium channel activity; voltage-gated calcium channel complex	calcium ion transport; voltage-gated calcium channel activity	voltage-gated calcium channel activity		reviewed	CCDS12870.1;
P62955	CACNG7	ENSP00000375647	4TM		IN	8.A.16.2.5;		TRANSPORTER	Auxiliary transport proteins - CCAgamma family	CL0375	PF00822;	PMP22_Claudin	FUNCTION: Regulates the trafficking and gating properties of AMPA-selective glutamate receptors (AMPARs). Promotes their targeting to the cell membrane and synapses and modulates their gating properties by slowing their rates of activation, deactivation and desensitization and by mediating their resensitization. Displays subunit-specific AMPA receptor regulation. Shows specificity only for GRIA1 …	PMP-22/EMP/MP20 family, CACNG subfamily	alpha-amino-3-hydroxy-5-methyl-4-isoxazolepropionic acid selective glutamate receptor complex; calcium ion transport; regulation of alpha-amino-3-hydroxy-5-methyl-4-isoxazole propionate selective glutamate receptor activity; voltage-gated calcium channel activity; voltage-gated calcium channel complex	calcium ion transport; regulation of alpha-amino-3-hydroxy-5-methyl-4-isoxazole propionate selective glutamate receptor activity; voltage-gated calcium channel activity	voltage-gated calcium channel activity		reviewed	CCDS12868.1;								Renal oncocytoma
Q8WXS5	CACNG8	ENSP00000270458	4TM		IN	8.A.16.2.6;		TRANSPORTER	Auxiliary transport proteins - CCAgamma family	CL0375	PF00822;	PMP22_Claudin	FUNCTION: Regulates the trafficking and gating properties of AMPA-selective glutamate receptors (AMPARs). Promotes their targeting to the cell membrane and synapses and modulates their gating properties by slowing their rates of activation, deactivation and desensitization and by mediating their resensitization. Does not show subunit-specific AMPA receptor regulation and regulates all AMPAR subun…	PMP-22/EMP/MP20 family, CACNG subfamily	alpha-amino-3-hydroxy-5-methyl-4-isoxazolepropionic acid selective glutamate receptor complex; calcium ion transport; cell junction; endocytic vesicle membrane; plasma membrane; postsynaptic density; postsynaptic membrane; regulation of alpha-amino-3-hydroxy-5-methyl-4-isoxazole propionate selective glutamate receptor activity; synaptic transmission; voltage-gated calcium channel activity; voltag…	calcium ion transport; regulation of alpha-amino-3-hydroxy-5-methyl-4-isoxazole propionate selective glutamate receptor activity; synaptic transmission; voltage-gated calcium channel activity	voltage-gated calcium channel activity		reviewed	CCDS33104.1;
Q9NY35	CLDND1	ENSP00000340247	4TM		IN	8.A.16.2.9;		TRANSPORTER	Auxiliary transport proteins - CCAgamma family	CL0375	PF13903;	Claudin_2	FUNCTION: Has Claudin domain	PMP-22/EMP/MP20 family	apical plasma membrane; cell surface; integral component of membrane				reviewed	CCDS2930.1;CCDS43116.1;
Q2KHT4	GSG1	ENSP00000405032	4TM		IN	8.A.16.5.1;		TRANSPORTER	Auxiliary transport proteins - CCAgamma family	CL0375	PF07803;	GSG-1	FUNCTION: May cause the redistribution of PAPOLB from the cytosol to the endoplasmic reticulum. {ECO:0000250}.	GSG1 family	endoplasmic reticulum membrane; integral component of membrane				reviewed	CCDS44835.1;CCDS55806.1;CCDS55807.1;CCDS55808.1;CCDS8659.2;								Azoospermia
Q8NBL3	TMEM178A	ENSP00000281961	4TM		IN	8.A.16.2.8;		TRANSPORTER	Auxiliary transport proteins - CCAgamma family	CL0375	PF13903;	Claudin_2	FUNCTION: Has Claudin domain	TMEM178 family	integral component of membrane				reviewed	CCDS1804.1;
Q8N5G2	TMEM57	ENSP00000363463	4TM_P		IN	8.A.38.1.1;		TRANSPORTER	Auxiliary transport proteins - Macoilin family		PF09726;	Macoilin	Brain development	Macoilin family	axon; brain development; integral component of membrane; neuron projection terminus; nuclear membrane; nucleus; synapse	brain development			reviewed	CCDS30638.1;CCDS60034.1;
P60033	CD81	ENSP00000263645	4TM	SP	IN	8.A.40.1.1		TRANSPORTER	Auxiliary transport proteins - tetraspanin family	CL0347	PF00335;	Tetraspanin	FUNCTION: Has tetraspanin domain	Tetraspanin (TM4SF) family	from reviewed protein: extracellular exosome [GO:0070062]; focal adhesion [GO:0005925]; immunological synapse [GO:0001772]; integral component of plasma membrane [GO:0005887]; membrane [GO:0016020]; plasma membrane [GO:0005886]; vesicle [GO:0031982]; MHC class II protein complex binding [GO:0023026]; activation of MAPK activity [GO:0000187]; cell proliferation [GO:0008283]; phosphatidylinositol b…	from reviewed protein: activation of MAPK activity [GO:0000187]; cell proliferation [GO:0008283]; phosphatidylinositol biosynthetic process [GO:0006661]; phosphatidylinositol metabolic process [GO:0046488]; positive regulation of 1-phosphatidylinositol 4-kinase activity [GO:0043128]; positive regulation of B cell proliferation [GO:0030890]; positive regulation of cell proliferation [GO:0008284]; …	from reviewed protein: MHC class II protein complex binding [GO:0023026]		reviewed	CCDS7734.1;	Cancer							Cancer	Liver disease	Hepatitis C	Cryoglobulinemia
P21926	CD9	ENSP00000371958	4TM		IN	8.A.40.1.9		TRANSPORTER	Auxiliary transport proteins - tetraspanin family	CL0347	PF00335;	Tetraspanin	FUNCTION: Involved in platelet activation and aggregation. Regulates paranodal junction formation. Involved in cell adhesion, cell motility and tumor metastasis. Required for sperm-egg fusion. {ECO:0000269|PubMed:14575715, ECO:0000269|PubMed:7511626, ECO:0000269|PubMed:8478605}.	Tetraspanin (TM4SF) family	apical plasma membrane; blood coagulation; brain development; cell adhesion; cellular component movement; external side of plasma membrane; extracellular space; extracellular vesicular exosome; focal adhesion; fusion of sperm to egg plasma membrane; integral component of plasma membrane; multicellular organism reproduction; negative regulation of cell proliferation; oligodendrocyte development; p…	blood coagulation; brain development; cell adhesion; cellular component movement; fusion of sperm to egg plasma membrane; multicellular organism reproduction; negative regulation of cell proliferation; oligodendrocyte development; paranodal junction assembly; platelet activation; platelet degranulation; response to water deprivation; single fertilization			reviewed	CCDS8540.1;	Cancer							Cancer	Diabetes mellitus	Infertility	Protein-energy malnutrition	Rheumatoid arthritis
P23942	PRPH2	ENSP00000230381	4TM		IN	8.A.40.1.3;		TRANSPORTER	Auxiliary transport proteins - tetraspanin family	CL0347	PF00335;	Tetraspanin	FUNCTION: May function as an adhesion molecule involved in stabilization and compaction of outer segment disks or in the maintenance of the curvature of the rim. It is essential for disk morphogenesis.	PRPH2/ROM1 family	cell adhesion; integral component of membrane; response to low light intensity stimulus; retina development in camera-type eye; visual perception	cell adhesion; response to low light intensity stimulus; retina development in camera-type eye; visual perception			reviewed	CCDS4871.1;	Cancer	Retinal disease - Retinitis pigmentosa 7 (RP7)						Endocrine gland cancer	Rectal tumor
Q9H1Z9	TSPAN10	ENSP00000331620	4TM		IN	8.A.40.1.10		TRANSPORTER	Auxiliary transport proteins - tetraspanin family	CL0347	PF00335;	Tetraspanin	FUNCTION: Has tetraspanin domain	Tetraspanin (TM4SF) family	establishment of protein localization to organelle, integral component of membrane				reviewed	CCDS77130.1								Cerebrovascular accident
Q86UF1	TSPAN33	ENSP00000483872	4TM		IN	8.A.40.1.11;		TRANSPORTER	Auxiliary transport proteins - tetraspanin family	CL0347	PF00335;	Tetraspanin	FUNCTION: Plays an important role in normal erythropoiesis. It has a role in the differentiation of erythroid progenitors (By similarity). {ECO:0000250}.	Tetraspanin (TM4SF) family	cell surface; enzyme binding; establishment of protein localization to plasma membrane; integral component of membrane; plasma membrane; protein maturation; tetraspanin-enriched microdomain	establishment of protein localization to plasma membrane; protein maturation	enzyme binding		reviewed	CCDS5810.1;
P41732	TSPAN7	ENSP00000367743	4TM		IN	8.A.40.1.2		TRANSPORTER	Auxiliary transport proteins - tetraspanin family	CL0347	PF00335;	Tetraspanin	FUNCTION: Has tetraspanin domain	Tetraspanin (TM4SF) family	integral component of membrane	viral process			reviewed	CCDS14248.1;								Mental retardation	Miliaria rubra	Ornithine carbamoyltransferase deficiency
P56746	CLDN15	ENSP00000308870	4TM		IN	1.H.1.1.9;		TRANSPORTER	Paracellular channel-Claudin	CL0375	PF00822;	PMP22_Claudin	FUNCTION: Claudins function as major constituents of the tight junction complexes that regulate the permeability of epithelia. While some claudin family members function as impermeable barriers, others mediate the permeability to ions and small molecules. Often, several claudin family members are coexpressed and interact with each other, and this determines the overall permeability. CLDN15 forms …	Claudin family	calcium-independent cell-cell adhesion via plasma membrane cell-adhesion molecules; cell-cell junction organization; cell junction assembly; identical protein binding; integral component of membrane; ion transport; lateral plasma membrane; structural molecule activity; tight junction; tight junction assembly	calcium-independent cell-cell adhesion via plasma membrane cell-adhesion molecules; cell-cell junction organization; cell junction assembly; ion transport; tight junction assembly	identical protein binding; structural molecule activity		reviewed	CCDS5717.1;	Cancer							Malignant peritoneal mesothelioma
Q9Y5I7	CLDN16	ENSP00000264734	4TM		IN	1.H.1.1.1;		TRANSPORTER	Paracellular channel-Claudin	CL0375	PF00822;	PMP22_Claudin	FUNCTION: Plays a major role in tight junction-specific obliteration of the intercellular space, through calcium-independent cell-adhesion activity. Involved in paracellular magnesium reabsorption. Required for a selective paracellular conductance. May form, alone or in partnership with other constituents, an intercellular pore permitting paracellular passage of magnesium and calcium ions down th…	Claudin family	calcium-independent cell-cell adhesion via plasma membrane cell-adhesion molecules; cellular metal ion homeostasis; excretion; identical protein binding; integral component of membrane; magnesium ion transmembrane transporter activity; magnesium ion transport; plasma membrane; structural molecule activity; tight junction	calcium-independent cell-cell adhesion via plasma membrane cell-adhesion molecules; cellular metal ion homeostasis; excretion; magnesium ion transmembrane transporter activity; magnesium ion transport	identical protein binding; magnesium ion transmembrane transporter activity; structural molecule activity		reviewed	CCDS3296.1;		Renal disease - Hypomagnesemia 3 (HOMG3)						Kidney disease
Q8N6F1	CLDN19	ENSP00000296387	4TM		IN	1.H.1.1.5;		TRANSPORTER	Paracellular channel-Claudin	CL0375	PF00822;	PMP22_Claudin	FUNCTION: Plays a major role in tight junction-specific obliteration of the intercellular space, through calcium-independent cell-adhesion activity. {ECO:0000250}.	Claudin family	apical junction assembly; apical junction complex; basolateral plasma membrane; calcium-independent cell-cell adhesion via plasma membrane cell-adhesion molecules; cytoplasm; identical protein binding; integral component of membrane; neuronal action potential propagation; nucleus; response to stimulus; structural molecule activity; tight junction; visual perception	apical junction assembly; calcium-independent cell-cell adhesion via plasma membrane cell-adhesion molecules; neuronal action potential propagation; response to stimulus; visual perception	identical protein binding; structural molecule activity		reviewed	CCDS44125.1;CCDS471.1;CCDS53306.1;		Renal disease - Hypomagnesemia 3 (HOMG3)						Nephrocalcinosis
Q8N7P3	CLDN22	ENSP00000318113	4TM		IN	1.H.1.1.3;		TRANSPORTER	Paracellular channel-Claudin	CL0375	PF00822;	PMP22_Claudin	FUNCTION: Plays a major role in tight junction-specific obliteration of the intercellular space, through calcium-independent cell-adhesion activity. {ECO:0000250}.	Claudin family	calcium-independent cell-cell adhesion via plasma membrane cell-adhesion molecules; cell-cell junction organization; cell junction assembly; identical protein binding; integral component of membrane; plasma membrane; structural molecule activity; tight junction; tight junction assembly	calcium-independent cell-cell adhesion via plasma membrane cell-adhesion molecules; cell-cell junction organization; cell junction assembly; tight junction assembly	identical protein binding; structural molecule activity		reviewed	CCDS43286.1;
Q96B33	CLDN23	ENSP00000428780	4TM		IN	1.H.1.1.4;		TRANSPORTER	Paracellular channel-Claudin	CL0375	PF00822;	PMP22_Claudin	FUNCTION: Plays a major role in tight junction-specific obliteration of the intercellular space, through calcium-independent cell-adhesion activity. {ECO:0000250}.	Claudin family	calcium-independent cell-cell adhesion via plasma membrane cell-adhesion molecules; cell-cell junction organization; cell junction assembly; identical protein binding; integral component of membrane; plasma membrane; structural molecule activity; tight junction; tight junction assembly	calcium-independent cell-cell adhesion via plasma membrane cell-adhesion molecules; cell-cell junction organization; cell junction assembly; tight junction assembly	identical protein binding; structural molecule activity		reviewed	CCDS55195.1;
P0C7U3	ZDHHC11B	ENSP00000445280	*4TM		IN		2.3.1.225	ENZYME	Transferases	CL0167	PF01529;	zf-DHHC		DHHC palmitoyltransferase family	integral component of membrane [GO:0016021]; protein-cysteine S-palmitoyltransferase activity [GO:0019706]; zinc ion binding [GO:0008270]	protein-cysteine S-palmitoyltransferase activity [GO:0019706]	protein-cysteine S-palmitoyltransferase activity [GO:0019706]; zinc ion binding [GO:0008270]		reviewed	CCDS10040.1;
O14493	CLDN4	ENSP00000409544	4TM		IN	1.H.1.1.6;		TRANSPORTER	Paracellular channel-Claudin	CL0375	PF00822;	PMP22_Claudin	FUNCTION: Plays a major role in tight junction-specific obliteration of the intercellular space. {ECO:0000250}.	Claudin family	apical plasma membrane; apicolateral plasma membrane; basal plasma membrane; calcium-independent cell-cell adhesion via plasma membrane cell-adhesion molecules; establishment of skin barrier; female pregnancy; identical protein binding; integral component of plasma membrane; lateral plasma membrane; plasma membrane; response to progesterone; signal transduction; structural molecule activity; tigh…	calcium-independent cell-cell adhesion via plasma membrane cell-adhesion molecules; establishment of skin barrier; female pregnancy; response to progesterone; signal transduction; transmembrane signaling receptor activity	identical protein binding; structural molecule activity; transmembrane signaling receptor activity		reviewed	CCDS5560.1;	Cancer	Williams-Beuren syndrome						Gastrointestinal system disease	Ovarian cystadenoma	Benign mesothelioma
O95471	CLDN7	ENSP00000353475	4TM	SP	IN	1.H.1.1.2;		TRANSPORTER	Paracellular channel-Claudin	CL0375	PF00822;	PMP22_Claudin	FUNCTION: Plays a major role in tight junction-specific obliteration of the intercellular space. {ECO:0000250}.	Claudin family	basolateral plasma membrane; calcium-independent cell-cell adhesion via plasma membrane cell-adhesion molecules; identical protein binding; integral component of membrane; lateral plasma membrane; structural molecule activity; tight junction	calcium-independent cell-cell adhesion via plasma membrane cell-adhesion molecules	identical protein binding; structural molecule activity		reviewed	CCDS11096.1;	Cancer							Renal oncocytoma	Inflammatory bowel disease	Oxyphilic adenoma
P56748	CLDN8	ENSP00000382783	4TM		IN	1.H.1.1.7;		TRANSPORTER	Paracellular channel-Claudin	CL0375	PF00822;	PMP22_Claudin	FUNCTION: Plays a major role in tight junction-specific obliteration of the intercellular space. {ECO:0000250}.	Claudin family	basolateral plasma membrane; calcium-independent cell-cell adhesion via plasma membrane cell-adhesion molecules; endoplasmic reticulum; identical protein binding; integral component of membrane; plasma membrane; structural molecule activity; tight junction	calcium-independent cell-cell adhesion via plasma membrane cell-adhesion molecules	identical protein binding; structural molecule activity		reviewed	CCDS13587.1;	Cancer							Colon cancer
Q6PIV7	SLC25A34	ENSP00000294454	4TM		IN	2.A.29.15.3;		TRANSPORTER	Porter		PF00153;	Mito_carrier			integral component of membrane [GO:0016021]; mitochondrial inner membrane [GO:0005743]; transport [GO:0006810]	transport [GO:0006810]			reviewed	CCDS162.1;
P48230	TM4SF4	ENSP00000305852	4TM		IN	2.A.48.2.3;		TRANSPORTER	Porter - L6_membrane		PF05805;	L6_membrane	FUNCTION: Regulates the adhesive and proliferative status of intestinal epithelial cells. Can mediate density-dependent cell proliferation.	L6 tetraspanin family	integral component of membrane; tissue regeneration	tissue regeneration			reviewed	CCDS46932.1;
Q86VI4	LAPTM4B	ENSP00000402301	4TM		IN	2.A.74.1.3;		TRANSPORTER	Porters - MET family		PF03821;	Mtp	Transport	LAPTM4/LAPTM5 transporter family	endomembrane system; integral component of membrane; transport	transport			reviewed	CCDS6275.1;	Cancer							Cancer
Q6P1K1	SLC48A1	ENSP00000415998	4TM_P		IN	2.A.110.1.1;		TRANSPORTER	Porters- heme transporters				FUNCTION: Heme transporter that regulates intracellular heme availability through the endosomal or lysosomal compartment. {ECO:0000269|PubMed:18418376}.	HRG family	endosome membrane; heme transport; heme transporter activity; integral component of membrane; lysosomal membrane	heme transport; heme transporter activity	heme transporter activity		reviewed	CCDS8755.2;
P33897	ABCD1	ENSP00000218104	4TM_P		IN	3.A.1.203.3;		TRANSPORTER	P-P-bond hydrolysis-driven transporters	CL0023,CL0241	PF06472;PF00005;	ABC TRANSPORTER	FUNCTION: Probable transporter. The nucleotide-binding fold acts as an ATP-binding subunit with ATPase activity. {ECO:0000269|PubMed:11248239}.	ABC transporter superfamily, ABCD family, Peroxisomal fatty acyl CoA transporter (TC 3.A.1.203) subfamily	alpha-linolenic acid metabolic process; ATPase activity; ATPase activity, coupled to transmembrane movement of substances; ATP binding; ATP catabolic process; cellular lipid metabolic process; cytoplasm; cytosol; enzyme binding; fatty acid beta-oxidation; fatty acid beta-oxidation using acyl-CoA oxidase; identical protein binding; integral component of peroxisomal membrane; linoleic acid metaboli…	alpha-linolenic acid metabolic process; ATPase activity; ATPase activity, coupled to transmembrane movement of substances; ATP catabolic process; cellular lipid metabolic process; fatty acid beta-oxidation; fatty acid beta-oxidation using acyl-CoA oxidase; linoleic acid metabolic process; long-chain fatty acid catabolic process; peroxisomal fatty-acyl-CoA transporter activity; peroxisomal long-ch…	ATPase activity; ATPase activity, coupled to transmembrane movement of substances; ATP binding; enzyme binding; identical protein binding; peroxisomal fatty-acyl-CoA transporter activity; protein homodimerization activity; transporter activity		reviewed	CCDS14728.1;		Metabolic disorder - Adrenoleukodystrophy (ALD)						Alzheimer's disease	Atherosclerosis	Polyneuropathy	Protein deficiency
Q16625	OCLN	ENSP00000347379	4TM		IN	9.B.41.1.1;		TRANSPORTER	Putative transport proteins - Occludin family-MARVEL	CL0396	PF01284;PF07303;	MARVEL	FUNCTION: May play a role in the formation and regulation of the tight junction (TJ) paracellular permeability barrier. It is able to induce adhesion when expressed in cells lacking tight junctions. {ECO:0000269|PubMed:19114660}.	ELL/occludin family	apical plasma membrane; apicolateral plasma membrane; apoptotic process; cell-cell junction; cell-cell junction organization; cell junction; cellular component disassembly involved in execution phase of apoptosis; cytoplasmic vesicle; cytosol; endocytic vesicle; integral component of membrane; plasma membrane; protein complex assembly; protein domain specific binding; S-adenosylhomocysteine metab…	apoptotic process; cell-cell junction organization; cellular component disassembly involved in execution phase of apoptosis; protein complex assembly; S-adenosylhomocysteine metabolic process; S-adenosylmethionine metabolic process; thiopurine S-methyltransferase activity; tight junction assembly	protein domain specific binding; structural molecule activity; thiopurine S-methyltransferase activity		reviewed	CCDS4006.1;CCDS54864.1;	Cancer	Neurologic disorder - Band-like calcification with simplified gyration and polymicrogyria (BLCPMG)						Cancer	Brain edema	Diabetic retinopathy	Inflammatory bowel disease	Cerebrovascular accident	pseudo-TORCH syndrome	Irritable bowel syndrome	Diarrhea
Q8IY95	TMEM192	ENSP00000305069	4TM_P		IN	9.B.134.1.1;		TRANSPORTER	Putative transport proteins - TMEM192 family		PF14802;	TMEM192	Protein homodimerization activity	TMEM192 family	extracellular vesicular exosome; integral component of membrane; late endosome; lysosomal membrane; lysosome; perinuclear region of cytoplasm; protein homodimerization activity		protein homodimerization activity		reviewed	CCDS43279.1;
E9PLR9	ZDHHC24	ENSP00000431321	*4TM		IN		2.3.1.225	ENZYME	Transferases	CL0167	PF01529;	zf-DHHC	Enzyme	DHHC palmitoyltransferase family	integral component of membrane; protein-cysteine S-palmitoyltransferase activity; zinc ion binding	protein-cysteine S-palmitoyltransferase activity	protein-cysteine S-palmitoyltransferase activity; zinc ion binding		unreviewed	CCDS35395.1;
Q9BTX3	TMEM208	ENSP00000305892	4TM_P		IN	9.B.26.1.1;		TRANSPORTER	Putative transport proteins - TMEM208 family		PF05620;	DUF788	FUNCTION: May function as a negative regulator of endoplasmic reticulum-stress induced autophagy. {ECO:0000269|PubMed:23691174}.	TMEM208 family	autophagy; endoplasmic reticulum membrane; integral component of membrane	autophagy			reviewed	CCDS45511.1;
P08247	SYP	ENSP00000263233	4TM		IN	9.B.130.1.4;		TRANSPORTER	Putative transport proteins - TVP family-MARVEL	CL0396	PF01284;	MARVEL	FUNCTION: Possibly involved in structural functions as organizing other membrane components or in targeting the vesicles to the plasma membrane. Involved in the regulation of short-term and long-term synaptic plasticity (By similarity). {ECO:0000250}.	Synaptophysin/synaptobrevin family	cell junction; cellular response to organic substance; cholesterol binding; endocytosis; excitatory synapse; integral component of synaptic vesicle membrane; neuron projection; neuron projection terminus; presynaptic active zone; presynaptic membrane; protein complex; protein self-association; regulation of long-term neuronal synaptic plasticity; regulation of neuronal synaptic plasticity; regula…	cellular response to organic substance; endocytosis; regulation of long-term neuronal synaptic plasticity; regulation of neuronal synaptic plasticity; regulation of opioid receptor signaling pathway; regulation of short-term neuronal synaptic plasticity; synaptic vesicle maturation; synaptic vesicle membrane organization; transporter activity	cholesterol binding; protein self-association; transporter activity		reviewed	CCDS14321.1;	Cancer	Mental retardation, X-linked, SYP-related (MRXSYP)						Cancer	Alzheimer's disease	Dysembryoplastic neuroepithelial tumor	Brain disease	Schizophrenia	Vascular disease	Eye disease
A0PK11	CLRN2	ENSP00000424711	4TM		IN	9.A.46.1.2;		TRANSPORTER	Recognized transporters of unknown biochemical mechanism	CL0375	PF00822;	PMP22_Claudin	FUNCTION: Has Claudin domain	Clarin family	integral component of membrane				reviewed	CCDS47032.1;
P58418	CLRN1	ENSP00000329158	4TM		IN	9.A.46.1.1;		TRANSPORTER	Recognized transporters of unknown biochemical mechanism - CLRN	CL0375	PF13903;	Claudin_2	FUNCTION: May have a role in the excitatory ribbon synapse junctions between hair cells and cochlear ganglion cells and presumably also in analogous synapses within the retina. {ECO:0000269|PubMed:12080385}.	Clarin family	actin filament organization; cell motility; equilibrioception; integral component of membrane; lamellipodium; microvillus; photoreceptor cell maintenance; plasma membrane; positive regulation of lamellipodium assembly; response to stimulus; sensory perception of light stimulus; sensory perception of sound; visual perception	actin filament organization; cell motility; equilibrioception; photoreceptor cell maintenance; positive regulation of lamellipodium assembly; response to stimulus; sensory perception of light stimulus; sensory perception of sound; visual perception			reviewed	CCDS3153.1;CCDS35492.1;CCDS56285.1;		Retinal disease - Retinal pigmentosa	Usher syndrome 3A (USH3A)					Usher syndrome
Q8NCR9	CLRN3	ENSP00000357660	4TM		IN	9.A.46.1.3;		TRANSPORTER	Recognized transporters of unknown biochemical mechanism - CLRN	CL0375	PF13903;	Claudin_2	FUNCTION: Has Claudin domain	Clarin family	extracellular vesicular exosome; integral component of membrane				reviewed	CCDS7656.1;								Parkinson's disease	Multiple sclerosis
Q9H2C2	ARV1	ENSP00000312458	4TM_P		IN	9.A.19.1.2;		TRANSPORTER	Recognized transporters of unknown biochemical mechanism - Lipid intermediate transporter		PF04161;	ARV1	FUNCTION: May act as a mediator of sterol homeostasis. {ECO:0000305}.	ARV1 family	bile acid metabolic process; cholesterol transport; integral component of membrane; regulation of cholesterol metabolic process; sphingolipid metabolic process	bile acid metabolic process; cholesterol transport; regulation of cholesterol metabolic process; sphingolipid metabolic process			reviewed	CCDS1589.1;	Cancer							Prostate cancer
Q6UW68	TMEM205	ENSP00000468733	4TM_P		OUT	9.A.55.1.1;		TRANSPORTER	Recognized transporters of unknown biochemical mechanism - TMEM205 family	CL0430	PF13664;	DUF4149	FUNCTION: In cancer cells, plays a role in resistance to the chemotherapeutic agent cisplatin. {ECO:0000269|PubMed:20589834}.	TMEM205 family	extracellular vesicular exosome; integral component of membrane				reviewed	CCDS32909.1;	Cancer							Lung cancer
E9PJ42	TMEM41B	ENSP00000435685	5/9TM		IN			TRANSPORTER	Alpha-type channel		PF09335	SNARE_assoc
Q9H3M0	KCNF1	ENSP00000295082	5TM		IN	1.A.1.2.18;		TRANSPORTER	Alpha-type channel		PF02214;PF00520;	ion_trans	FUNCTION: Putative voltage-gated potassium channel.	Potassium channel family, F (TC 1.A.1.2) subfamily, Kv5.1/KCNF1 sub-subfamily	delayed rectifier potassium channel activity; integral component of membrane; plasma membrane; potassium channel activity; potassium ion transmembrane transport; potassium ion transport; protein homooligomerization; synaptic transmission; voltage-gated potassium channel complex	delayed rectifier potassium channel activity; potassium channel activity; potassium ion transmembrane transport; potassium ion transport; protein homooligomerization; synaptic transmission	delayed rectifier potassium channel activity; potassium channel activity
Q96CP7	TLCD1	ENSP00000378391	5TM		IN			TRANSPORTER	Alpha-type channel		PF03798;	TRAM_LAG1_CLN8	FUNCTION: Calcium channel facilitator that increases calcium flux by generating a larger window current and slowing inactivation of the L-type CACNA1C/CaV1.2 channel. Regulation of intracellular calcium by Calfacilitin is required for neural plate formation (By similarity). {ECO:0000250}.		integral component of membrane; plasma membrane
H0YKC9	CERS4	ENSP00000452753	5TM		IN			TRANSPORTER	Auxiliary transport proteins - tetraspanin family		PF00046;PF03798;				ceramide biosynthetic process; DNA binding; endoplasmic reticulum; integral component of membrane; nucleus; sphingosine N-acyltransferase activity	ceramide biosynthetic process; sphingosine N-acyltransferase activity	DNA binding; sphingosine N-acyltransferase activity
Q8N5B7	CERS5	ENSP00000389050	5TM		OUT		2.3.1.24				PF00046;PF03798;		FUNCTION: Dihydroceramide synthase. Catalyzes the acylation of sphingosine to form dihydroceramide, with high selectivity toward palmitoyl-CoA as acyl donor compared to stearoyl-CoA. Inhibited by fumonisin B1 (By similarity). {ECO:0000250}.		ceramide biosynthetic process; DNA binding; endoplasmic reticulum; endoplasmic reticulum membrane; integral component of membrane; nuclear membrane; small molecule metabolic process; sphingolipid biosynthetic process; sphingolipid metabolic process; sphingosine N-acyltransferase activity	ceramide biosynthetic process; small molecule metabolic process; sphingolipid biosynthetic process; sphingolipid metabolic process; sphingosine N-acyltransferase activity	DNA binding; sphingosine N-acyltransferase activity
E9PNE7	SLC39A13	ENSP00000437186	5TM	SP	OUT						PF02535;	Zip			membrane [GO:0016020]; metal ion transmembrane transporter activity [GO:0046873]		metal ion transmembrane transporter activity [GO:0046873]
Q71RH2	FAM57B	ENSP00000279389	5TM		OUT						PF03798;	TRAM_LAG1_CLN8	FUNCTION: Involved in ceramide synthesis. {ECO:0000250}.		ceramide biosynthetic process; endoplasmic reticulum; endoplasmic reticulum membrane; Golgi membrane; integral component of membrane; negative regulation of fat cell differentiation; sphingosine N-acyltransferase activity	ceramide biosynthetic process; negative regulation of fat cell differentiation; sphingosine N-acyltransferase activity	sphingosine N-acyltransferase activity
P13498	CYBA	ENSP00000261623	5TM		IN	5.B.1.1.1;					PF05038;	Cytochrom_B558a			apical plasma membrane [GO:0016324]; dendrite [GO:0030425]; endosome [GO:0005768]; Golgi apparatus [GO:0005794]; membrane [GO:0016020]; mitochondrion [GO:0005739]; NADPH oxidase complex [GO:0043020]; neuronal cell body [GO:0043025]; perinuclear endoplasmic reticulum [GO:0097038]; phagocytic vesicle membrane [GO:0030670]; plasma membrane [GO:0005886]; secretory granule [GO:0030141]; electron carri…	antigen processing and presentation of exogenous peptide antigen via MHC class I [GO:0042590]; antigen processing and presentation of exogenous peptide antigen via MHC class I, TAP-dependent [GO:0002479]; antigen processing and presentation of peptide antigen via MHC class I [GO:0002474]; cellular response to amino acid stimulus [GO:0071230]; cellular response to gamma radiation [GO:0071480]; cel…	electron carrier activity [GO:0009055]; heme binding [GO:0020037]; metal ion binding [GO:0046872]; protein heterodimerization activity [GO:0046982]; SH3 domain binding [GO:0017124]; superoxide-generating NADPH oxidase activity [GO:0016175]
P28288	ABCD3	ENSP00000326880	5TM		OUT	3.A.1.203.1;					PF06472;PF00005;	ABC TRANSPORTER			cytosol [GO:0005829]; integral component of membrane [GO:0016021]; intracellular membrane-bounded organelle [GO:0043231]; membrane [GO:0016020]; mitochondrial inner membrane [GO:0005743]; peroxisomal matrix [GO:0005782]; peroxisomal membrane [GO:0005778]; peroxisome [GO:0005777]; ATP binding [GO:0005524]; ATPase activity [GO:0016887]; ATPase activity, coupled to transmembrane movement of substanc…	fatty acid beta-oxidation [GO:0006635]; fatty acid biosynthetic process [GO:0006633]; peroxisome organization [GO:0007031]; response to drug [GO:0042493]; response to organic cyclic compound [GO:0014070]; transmembrane transport [GO:0055085]; very long-chain fatty acid catabolic process [GO:0042760]	ATPase activity [GO:0016887]; ATPase activity, coupled to transmembrane movement of substances [GO:0042626]; ATP binding [GO:0005524]; protein homodimerization activity [GO:0042803]
F6UZH7		ENSP00000454670	6-7TM		IN			TRANSPORTER	Auxiliary transport proteins - CCAgamma family		PF01027;	Bax-1I
B3KSM0	TMBIM1	ENSP00000401491	6-7TM		IN						PF01027;	Bax-1I			integral component of membrane
L7MUG5	TMBIM4	ENSP00000451688	6-7TM		OUT						PF01027;	Bax-1I
Q8N3S3	PHTF2	ENSP00000403620	6-8TM		IN			MISC			PF12129;	phtf-FEM1B	FUNCTION: May play a role in transcription regulation.		DNA binding; endoplasmic reticulum; nucleus; regulation of transcription, DNA-templated; transcription, DNA-templated	regulation of transcription, DNA-templated; transcription, DNA-templated	DNA binding
H0YDQ4	PGAP2	ENSP00000434088	6TM		OUT			ENZYME	Transferases		PF10277;	Frag1/DRAM/Sfk1
E9PPI0	SLCO5A1	ENSP00000432676	6TM		IN			MISC			PF03137;	OATP			membrane; transporter activity	transporter activity	transporter activity
P49447	CYB561	ENSP00000400350	6TM		IN	5.B.2.1.4;		MISC			PF03188;	Cytochrom_B561	FUNCTION: Secretory vesicle-specific electron transport protein.		electron transport chain; ferric-chelate reductase activity; integral component of membrane; metal ion binding; transmembrane electron transfer carrier; transmembrane transport	electron transport chain; ferric-chelate reductase activity; transmembrane electron transfer carrier; transmembrane transport	ferric-chelate reductase activity; metal ion binding; transmembrane electron transfer carrier
P27449	ATP6V0C	ENSP00000481778	6TM		OUT			TRANSPORTER	Alpha-type channel		PF00137;	ATP-synt_C	FUNCTION: Proton-conducting pore forming subunit of the membrane integral V0 complex of vacuolar ATPase. V-ATPase is responsible for acidifying a variety of intracellular compartments in eukaryotic cells.	V-ATPase proteolipid subunit family	ATP hydrolysis coupled proton transport; cellular iron ion homeostasis; endosome membrane; extracellular vesicular exosome; focal adhesion; insulin receptor signaling pathway; integral component of membrane; interaction with host; lysosomal membrane; phagocytic vesicle membrane; phagosome maturation; positive regulation of Wnt signaling pathway; proton transport; proton-transporting ATPase activi…	ATP hydrolysis coupled proton transport; cellular iron ion homeostasis; insulin receptor signaling pathway; interaction with host; phagosome maturation; positive regulation of Wnt signaling pathway; proton transport; proton-transporting ATPase activity, rotational mechanism; proton-transporting ATP synthase activity, rotational mechanism; transferrin transport; transmembrane transport; viral proc…	proton-transporting ATPase activity, rotational mechanism; proton-transporting ATP synthase activity, rotational mechanism; ubiquitin protein ligase binding
P29972	AQP1	ENSP00000387178	6TM		IN	1.A.8.8.1;		TRANSPORTER	Alpha-type channel		PF00230;	MIP	FUNCTION: Forms a water-specific channel that provides the plasma membranes of red cells and kidney proximal tubules with high permeability to water, thereby permitting water to move in the direction of an osmotic gradient. {ECO:0000269|PubMed:1373524}.	MIP/aquaporin (TC 1.A.8) family	ammonium transmembrane transport; ammonium transmembrane transporter activity; ammonium transport; apical part of cell; apical plasma membrane; axon terminus; basal plasma membrane; basolateral plasma membrane; bicarbonate transport; brush border; brush border membrane; camera-type eye morphogenesis; carbon dioxide transmembrane transport; carbon dioxide transmembrane transporter activity; carbon…	ammonium transmembrane transport; ammonium transmembrane transporter activity; ammonium transport; bicarbonate transport; camera-type eye morphogenesis; carbon dioxide transmembrane transport; carbon dioxide transmembrane transporter activity; carbon dioxide transport; cation transmembrane transport; cellular homeostasis; cellular hyperosmotic response; cellular response to cAMP; cellular respons…	ammonium transmembrane transporter activity; carbon dioxide transmembrane transporter activity; glycerol channel activity; glycerol transmembrane transporter activity; intracellular cGMP activated cation channel activity; nitric oxide transmembrane transporter activity; potassium channel activity; potassium ion transmembrane transporter activity; transmembrane transporter activity; water channel …
Q9H252	KCNH6	ENSP00000464672	6TM		IN			TRANSPORTER	Paracellular channel-Claudin		PF00027;PF00520;PF13426;	Ion_trans	FUNCTION: Pore-forming (alpha) subunit of voltage-gated potassium channel. Elicits a slowly activating, rectifying current (By similarity). Channel properties may be modulated by cAMP and subunit assembly. {ECO:0000250}.	Potassium channel family, H (Eag) (TC 1.A.1.20) subfamily, Kv11.2/KCNH6 sub-subfamily	integral component of plasma membrane; plasma membrane; potassium ion transmembrane transport; regulation of membrane potential; signal transducer activity; synaptic transmission; voltage-gated potassium channel activity	potassium ion transmembrane transport; regulation of membrane potential; signal transducer activity; synaptic transmission; voltage-gated potassium channel activity	signal transducer activity; voltage-gated potassium channel activity
A0A0A6YYH7	LPPR4	ENSP00000394913	6TM		IN				Enzymatic activity- Most LPPR4 have PAP2 domain -Protein family - Possible activity -				Probably enzymatic - Most LPPR4 have PAP2 domain -Protein family
Q3MHB9	TRPC4	ENSP00000410133	6TM		OUT						PF00023;PF12796;PF00520;PF08344;	Ion_trans			calcium channel activity; integral component of membrane	calcium channel activity	calcium channel activity
Q16280	CNGA2	ENSP00000328478	6TM		IN						PF00027;PF00520;	Ion_trans	FUNCTION: Odorant signal transduction is probably mediated by a G-protein coupled cascade using cAMP as second messenger. The olfactory channel can be shown to be activated by cyclic nucleotides which leads to a depolarization of olfactory sensory neurons.	Cyclic nucleotide-gated cation channel (TC 1.A.1.5) family, CNGA2 subfamily	cAMP binding; cGMP binding; integral component of plasma membrane; intracellular cGMP activated cation channel activity; phototransduction, visible light; potassium ion transmembrane transport; regulation of membrane potential; sensory perception of smell; voltage-gated potassium channel activity	intracellular cGMP activated cation channel activity; phototransduction, visible light; potassium ion transmembrane transport; regulation of membrane potential; sensory perception of smell; voltage-gated potassium channel activity	cAMP binding; cGMP binding; intracellular cGMP activated cation channel activity; voltage-gated potassium channel activity
Q8NCM2	KCNH5	ENSP00000395439	6TM		OUT						PF00027;PF00520;PF13426;	Ion_trans			cell surface [GO:0009986]; integral component of plasma membrane [GO:0005887]; intracellular [GO:0005622]; plasma membrane [GO:0005886]; voltage-gated potassium channel complex [GO:0008076]; phosphorelay sensor kinase activity [GO:0000155]; voltage-gated potassium channel activity [GO:0005249]; potassium ion transmembrane transport [GO:0071805]; regulation of G2/M transition of mitotic cell cycle…	potassium ion transmembrane transport [GO:0071805]; regulation of G2/M transition of mitotic cell cycle [GO:0010389]; regulation of membrane potential [GO:0042391]; synaptic transmission [GO:0007268]	phosphorelay sensor kinase activity [GO:0000155]; voltage-gated potassium channel activity [GO:0005249]
F8WB79	SLC2A11	ENSP00000385156	6TM		OUT						PF00083;	Sugar_tr		Major facilitator superfamily, Sugar transporter (TC 2.A.1.1) family	integral component of membrane; substrate-specific transmembrane transporter activity	substrate-specific transmembrane transporter activity	substrate-specific transmembrane transporter activity
Q99437	ATP6V0B	ENSP00000236067	6TM		IN						PF00137;	ATP-synt_C	FUNCTION: Proton-conducting pore forming subunit of the membrane integral V0 complex of vacuolar ATPase. V-ATPase is responsible for acidifying a variety of intracellular compartments in eukaryotic cells.	V-ATPase proteolipid subunit family	ATP hydrolysis coupled proton transport; cellular iron ion homeostasis; endosome membrane; hydrogen ion transmembrane transporter activity; insulin receptor signaling pathway; integral component of membrane; interaction with host; phagocytic vesicle membrane; phagosome maturation; proton transport; proton-transporting V-type ATPase, V0 domain; transferrin transport; transmembrane transport; trans…	ATP hydrolysis coupled proton transport; cellular iron ion homeostasis; hydrogen ion transmembrane transporter activity; insulin receptor signaling pathway; interaction with host; phagosome maturation; proton transport; transferrin transport; transmembrane transport; transporter activity	hydrogen ion transmembrane transporter activity; transporter activity
F8WE74	SLC25A17	ENSP00000394539	6TM		IN						PF00153;	Mito_carrier		Mitochondrial carrier (TC 2.A.29) family	integral component of membrane; intracellular membrane-bounded organelle; transmembrane transport	transmembrane transport
Q9H1K4	SLC25A18	ENSP00000329033	6TM		OUT	2.A.29.14.5;					PF00153;	Mito_carrier			integral component of membrane [GO:0016021]; mitochondrial inner membrane [GO:0005743]; symporter activity [GO:0015293]		symporter activity [GO:0015293]
Q9H936	SLC25A22	ENSP00000322020	6TM		IN	2.A.29.14.3;					PF00153;	Mito_carrier	FUNCTION: Involved in the transport of glutamate across the inner mitochondrial membrane. Glutamate is cotransported with H(+). {ECO:0000269|PubMed:11897791}.	Mitochondrial carrier (TC 2.A.29) family	integral component of membrane; L-glutamate transmembrane transport; L-glutamate transmembrane transporter activity; L-glutamate transport; mitochondrial inner membrane; mitochondrion; nucleoplasm; symporter activity	L-glutamate transmembrane transport; L-glutamate transmembrane transporter activity; L-glutamate transport; symporter activity	L-glutamate transmembrane transporter activity; symporter activity
F8WAB8	SLC25A26	ENSP00000346955	6TM		IN						PF00153;	Mito_carrier		Mitochondrial carrier (TC 2.A.29) family	integral component of membrane; mitochondrion; transport	transport
C9J6F6	AQP12A	ENSP00000405899	6TM	SP	IN						PF00230;	MIP			integral component of membrane [GO:0016021]; transporter activity [GO:0005215]		transporter activity [GO:0005215]
A6NM10	AQP12B	ENSP00000384894	6TM	SP	IN						PF00230;	MIP			integral component of membrane [GO:0016021]; transporter activity [GO:0005215]		transporter activity [GO:0005215]
Q96D96	HVCN1	ENSP00000479812	6TM		IN	1.A.51.1.2;					PF00520;	Ion_trans	FUNCTION: Mediates the voltage-dependent proton permeability of excitable membranes. Forms a proton-selective channel through which protons may pass in accordance with their electrochemical gradient. Proton efflux, accompanied by membrane depolarization, facilitates acute production of reactive oxygen species in phagocytosis. {ECO:0000269|PubMed:16554753, ECO:0000269|PubMed:20037153, ECO:0000269|…	Hydrogen channel family	cellular response to pH; cellular response to zinc ion; integral component of membrane; integral component of plasma membrane; multicellular organism reproduction; plasma membrane; proton transport; response to pH; response to zinc ion; single fertilization; sperm-egg recognition; voltage-gated cation channel activity; voltage-gated proton channel activity	cellular response to pH; cellular response to zinc ion; multicellular organism reproduction; proton transport; response to pH; response to zinc ion; single fertilization; sperm-egg recognition; voltage-gated cation channel activity; voltage-gated proton channel activity	voltage-gated cation channel activity; voltage-gated proton channel activity
Q9UQ05	KCNH4	ENSP00000475564	6TM		IN						PF00520;PF13426;	Ion_trans			integral component of plasma membrane [GO:0005887]; intracellular [GO:0005622]; plasma membrane [GO:0005886]; voltage-gated potassium channel complex [GO:0008076]; phosphorelay sensor kinase activity [GO:0000155]; voltage-gated potassium channel activity [GO:0005249]; potassium ion transmembrane transport [GO:0071805]; potassium ion transport [GO:0006813]; regulation of membrane potential [GO:004…	potassium ion transmembrane transport [GO:0071805]; potassium ion transport [GO:0006813]; regulation of membrane potential [GO:0042391]; synaptic transmission [GO:0007268]	phosphorelay sensor kinase activity [GO:0000155]; voltage-gated potassium channel activity [GO:0005249]
Q2M3G0	ABCB5	ENSP00000258738	6TM		IN	3.A.1.201.13;					PF00664;PF00005;	ABC trans	FUNCTION: Drug efflux transporter present in a number of stem cells that acts as a regulator of cellular differentiation. Able to mediate efflux from cells of the rhodamine dye and of the therapeutic drug doxorubicin. Specifically present in limbal stem cells, where it plays a key role in corneal development and repair. {ECO:0000269|PubMed:12960149, ECO:0000269|PubMed:15205344, ECO:0000269|PubMed…	ABC transporter superfamily, ABCB family, Multidrug resistance exporter (TC 3.A.1.201) subfamily	antigen processing and presentation of endogenous peptide antigen via MHC class Ib via ER pathway, TAP-dependent; antigen processing and presentation of endogenous peptide antigen via MHC class I via ER pathway, TAP-dependent; antigen processing and presentation of exogenous protein antigen via MHC class Ib, TAP-dependent; ATPase activity, coupled to transmembrane movement of substances; ATP bind…	antigen processing and presentation of endogenous peptide antigen via MHC class Ib via ER pathway, TAP-dependent; antigen processing and presentation of endogenous peptide antigen via MHC class I via ER pathway, TAP-dependent; antigen processing and presentation of exogenous protein antigen via MHC class Ib, TAP-dependent; ATPase activity, coupled to transmembrane movement of substances; cell dif…	ATPase activity, coupled to transmembrane movement of substances; ATP binding; efflux transmembrane transporter activity
Q9NUT2	ABCB8	ENSP00000297504	6TM		IN	3.A.1.201.22;					PF00664;PF00005;	ABC trans		ABC transporter superfamily, ABCB family, Multidrug resistance exporter (TC 3.A.1.201) subfamily	ATPase activity, coupled to transmembrane movement of substances; ATP binding; ATP-binding cassette (ABC) transporter complex; integral component of membrane; membrane; mitochondrial envelope; mitochondrial inner membrane; mitochondrion; nucleolus; nucleus; transmembrane transport; transport; transporter activity	ATPase activity, coupled to transmembrane movement of substances; transmembrane transport; transport; transporter activity	ATPase activity, coupled to transmembrane movement of substances; ATP binding; transporter activity
P56180	TPTE	ENSP00000484403	6TM		IN		3.1.3.48				PF00782;PF00520;PF10409;	Ion_trans	FUNCTION: Could be involved in signal transduction.		integral component of membrane; ion channel activity; peptidyl-tyrosine dephosphorylation; protein dephosphorylation; protein tyrosine/serine/threonine phosphatase activity; protein tyrosine phosphatase activity; signal transduction	ion channel activity; peptidyl-tyrosine dephosphorylation; protein dephosphorylation; protein tyrosine/serine/threonine phosphatase activity; protein tyrosine phosphatase activity; signal transduction	ion channel activity; protein tyrosine/serine/threonine phosphatase activity; protein tyrosine phosphatase activity
Q6XR72	SLC30A10	ENSP00000349018	6TM		IN	2.A.4.2.5;					PF01545;	Cation_efflux	FUNCTION: May be involved in zinc transport out of the cell, being a zinc-efflux transporter. {ECO:0000250}.	Cation diffusion facilitator (CDF) transporter (TC 2.A.4) family, SLC30A subfamily	cation transmembrane transporter activity; integral component of membrane; manganese ion transport; plasma membrane; zinc ion transport	cation transmembrane transporter activity; manganese ion transport; zinc ion transport	cation transmembrane transporter activity
B5MCR8	SLC30A6	ENSP00000384041	6TM		OUT						PF01545;	Cation_efflux			Golgi apparatus [GO:0005794]; integral component of membrane [GO:0016021]; cation transmembrane transporter activity [GO:0008324]		cation transmembrane transporter activity [GO:0008324]
O15554	KCNN4	ENSP00000262888	6TM		IN	1.A.1.16.2;					PF02888;PF07885;PF03530;	CaMBD			apical plasma membrane [GO:0016324]; basolateral plasma membrane [GO:0016323]; membrane raft [GO:0045121]; neuronal cell body [GO:0043025]; plasma membrane [GO:0005886]; voltage-gated potassium channel complex [GO:0008076]; calcium-activated potassium channel activity [GO:0015269]; calmodulin binding [GO:0005516]; Intermediate conductance calcium-activated potassium channel activity [GO:0022894];…	calcium ion transport [GO:0006816]; cell volume homeostasis [GO:0006884]; defense response [GO:0006952]; immune system process [GO:0002376]; phospholipid translocation [GO:0045332]; positive regulation of protein secretion [GO:0050714]; positive regulation of T cell receptor signaling pathway [GO:0050862]; potassium ion export [GO:0071435]; potassium ion transmembrane transport [GO:0071805]; pota…	calcium-activated potassium channel activity [GO:0015269]; calmodulin binding [GO:0005516]; Intermediate conductance calcium-activated potassium channel activity [GO:0022894]; protein phosphatase binding [GO:0019903]
Q53TN4	CYBRD1	ENSP00000386739	6TM		OUT	5.B.2.1.3;	1.-.-.-				PF03188;	Cytochrom_B561	FUNCTION: Ferric-chelate reductase that reduces Fe(3+) to Fe(2+). Present at the brush border of duodenal enterocytes where it probably reduces dietary Fe(3+) thereby facilitating its transport into the mucosal cells. Uses ascorbate as electron donor. May be involved in extracellular ascorbate recycling in erythrocyte membranes. May also act as a ferrireductase in airway epithelial cells. {ECO:00…		brush border membrane; cellular iron ion homeostasis; extracellular vesicular exosome; ferric-chelate reductase activity; integral component of membrane; metal ion binding; oxidoreductase activity, oxidizing metal ions; plasma membrane; response to iron ion; transmembrane transport	cellular iron ion homeostasis; ferric-chelate reductase activity; oxidoreductase activity, oxidizing metal ions; response to iron ion; transmembrane transport	ferric-chelate reductase activity; metal ion binding; oxidoreductase activity, oxidizing metal ions
C9JS50	STEAP4	ENSP00000394399	6TM		OUT						PF03807;PF01794;	F420_oxidored
B7ZMI3	ITPR1	ENSP00000440564	6TM		IN						PF08709;PF00520;PF02815;	ion_trans			endoplasmic reticulum [GO:0005783]; integral component of membrane [GO:0016021]; inositol 1,4,5-trisphosphate-sensitive calcium-release channel activity [GO:0005220]		inositol 1,4,5-trisphosphate-sensitive calcium-release channel activity [GO:0005220]
Q9H3N8	HRH4	ENSP00000402526	7TM		IN						PF00001;	7tm_1			cytosol [GO:0005829]; integral component of plasma membrane [GO:0005887]; plasma membrane [GO:0005886]; histamine binding [GO:0051381]; histamine receptor activity [GO:0004969]; inflammatory response [GO:0006954]; negative regulation of adenylate cyclase activity [GO:0007194]; positive regulation of cytosolic calcium ion concentration [GO:0007204]; regulation of MAPK cascade [GO:0043408]; sensory…	inflammatory response [GO:0006954]; negative regulation of adenylate cyclase activity [GO:0007194]; positive regulation of cytosolic calcium ion concentration [GO:0007204]; regulation of MAPK cascade [GO:0043408]; sensory perception of chemical stimulus [GO:0007606]	histamine binding [GO:0051381]; histamine receptor activity [GO:0004969]
Q9BRV3	SLC50A1	ENSP00000306146	7TM		IN						PF03083	MtN3_slv	FUNCTION: Mediates sugar transport across membranes. May stimulate V(D)J recombination by the activation of RAG1. {ECO:0000269|PubMed:21107422}.	SWEET sugar transporter family	carbohydrate transport; DNA recombination; endomembrane system; glucoside transmembrane transporter activity; glucoside transport; Golgi apparatus; Golgi membrane; integral component of membrane; nucleus; plasma membrane; positive regulation of gene expression, epigenetic	carbohydrate transport; DNA recombination; glucoside transmembrane transporter activity; glucoside transport; positive regulation of gene expression, epigenetic	glucoside transmembrane transporter activity
Q4ZIN3	TMEM259	ENSP00000331423	7TM		IN						PF09746;	Membralin			cytoplasm; integral component of membrane
A0A087WVB3	CKLF-CMTM1	ENSP00000479319	7TM		OUT						PF13853	7tm_4			membrane
A0A087X172	OR4C3	ENSP00000483952	7TM		IN										G-protein coupled receptor signaling pathway; integral component of membrane; olfactory receptor activity	G-protein coupled receptor signaling pathway; olfactory receptor activity	olfactory receptor activity
Q96RD1	OR6C1	ENSP00000368990	7TM		IN										integral component of membrane [GO:0016021]; plasma membrane [GO:0005886]; G-protein coupled receptor activity [GO:0004930]; olfactory receptor activity [GO:0004984]		G-protein coupled receptor activity [GO:0004930]; olfactory receptor activity [GO:0004984]
A0A087X173	ADORA1	ENSP00000483953	7TM		IN			RECEPTOR			PF00001;	7tm_1	FUNCTION: Receptor for adenosine. The activity of this receptor is mediated by G proteins which inhibit adenylyl cyclase. {ECO:0000256|RuleBase:RU201114}.	G-protein coupled receptor 1 family	G-protein coupled adenosine receptor activity; integral component of membrane	G-protein coupled adenosine receptor activity	G-protein coupled adenosine receptor activity	GENE
A6ZJ87	MCHR1	ENSP00000370841	7TM		IN			TRANSPORTER	Alpha-type channel		PF00001;	7tm_1			integral component of membrane; melanin-concentrating hormone receptor activity; neuropeptide signaling pathway	melanin-concentrating hormone receptor activity; neuropeptide signaling pathway	melanin-concentrating hormone receptor activity	GENE
F2Z314	PTH1R	ENSP00000389811	7TM	SP	IN			TRANSPORTER	Auxiliary transport proteins - CCAgamma family		PF00002;PF02793;	7tm_2			integral component of membrane; parathyroid hormone receptor activity; plasma membrane	parathyroid hormone receptor activity	parathyroid hormone receptor activity	GENE
P30968	GNRHR	ENSP00000397561	7TM		IN	9.A.14.10.1;					PF00001;	7tm_1	FUNCTION: Receptor for gonadotropin releasing hormone (GnRH) that mediates the action of GnRH to stimulate the secretion of the gonadotropic hormones luteinizing hormone (LH) and follicle-stimulating hormone (FSH). This receptor mediates its action by association with G-proteins that activate a phosphatidylinositol-calcium second messenger system. Isoform 2 may act as an inhibitor of GnRH-R signa…	G-protein coupled receptor 1 family	cellular response to gonadotropin-releasing hormone; gonadotropin-releasing hormone receptor activity; G-protein coupled receptor signaling pathway; integral component of plasma membrane; membrane; multicellular organismal development; peptide binding; plasma membrane	cellular response to gonadotropin-releasing hormone; gonadotropin-releasing hormone receptor activity; G-protein coupled receptor signaling pathway; multicellular organismal development	gonadotropin-releasing hormone receptor activity; peptide binding	P30968
Q8N6U8	GPR161	ENSP00000437576	7TM		IN	9.A.14.1.11;					PF00001;	7tm_1	FUNCTION: Key negative regulator of Shh signaling, which promotes the processing of GLI3 into GLI3R during neural tube development. Recruited by TULP3 and the IFT-A complex to primary cilia and acts as a regulator of the PKA-dependent basal repression machinery in Shh signaling by increasing cAMP levels, leading to promote the PKA-dependent processing of GLI3 into GLI3R and repress the Shh signal…	G-protein coupled receptor 1 family	ciliary membrane; G-protein coupled receptor activity; G-protein coupled receptor signaling pathway; integral component of membrane; multicellular organismal development; negative regulation of smoothened signaling pathway involved in dorsal/ventral neural tube patterning; positive regulation of cAMP biosynthetic process; primary cilium; recycling endosome	G-protein coupled receptor activity; G-protein coupled receptor signaling pathway; multicellular organismal development; negative regulation of smoothened signaling pathway involved in dorsal/ventral neural tube patterning; positive regulation of cAMP biosynthetic process	G-protein coupled receptor activity
A0A087WZD3	HRH3	ENSP00000482567	7TM		IN						PF00001;	7tm_1		G-protein coupled receptor 1 family	histamine receptor activity; integral component of membrane; regulation of neurotransmitter levels	histamine receptor activity; regulation of neurotransmitter levels	histamine receptor activity	GENE
P28335	HTR2C	ENSP00000361018	7TM		IN						PF00001;	7tm_1	FUNCTION: G-protein coupled receptor for 5-hydroxytryptamine (serotonin). Also functions as a receptor for various drugs and psychoactive substances, including ergot alkaloid derivatives, 1-2,5,-dimethoxy-4-iodophenyl-2-aminopropane (DOI) and lysergic acid diethylamide (LSD). Ligand binding causes a conformation change that triggers signaling via guanine nucleotide-binding proteins (G proteins) a…	G-protein coupled receptor 1 family	1-(4-iodo-2,5-dimethoxyphenyl)propan-2-amine binding; behavioral fear response; cellular calcium ion homeostasis; cGMP biosynthetic process; drug binding; feeding behavior; Gq/11-coupled serotonin receptor activity; integral component of plasma membrane; locomotory behavior; phospholipase C-activating G-protein coupled receptor signaling pathway; phospholipase C-activating serotonin receptor sign…	behavioral fear response; cellular calcium ion homeostasis; cGMP biosynthetic process; feeding behavior; Gq/11-coupled serotonin receptor activity; locomotory behavior; phospholipase C-activating G-protein coupled receptor signaling pathway; phospholipase C-activating serotonin receptor signaling pathway; positive regulation of cytosolic calcium ion concentration involved in phospholipase C-activ…	1-(4-iodo-2,5-dimethoxyphenyl)propan-2-amine binding; drug binding; Gq/11-coupled serotonin receptor activity; serotonin binding; serotonin receptor activity	P28335
J3KNR3	QRFPR	ENSP00000335610	7TM		IN						PF00001;	7tm_1		G-protein coupled receptor 1 family	integral component of membrane; neuropeptide Y receptor activity	neuropeptide Y receptor activity	neuropeptide Y receptor activity
A0A087WXR8	S1PR5	ENSP00000481239	7TM		IN						PF00001;	7tm_1			integral component of membrane; sphingosine-1-phosphate receptor activity	sphingosine-1-phosphate receptor activity	sphingosine-1-phosphate receptor activity
Q86SQ6	GPR123	ENSP00000376383	7TM		IN						PF00002;	7tm_2	FUNCTION: Orphan receptor.	G-protein coupled receptor 2 family, LN-TM7 subfamily	G-protein coupled receptor activity; G-protein coupled receptor signaling pathway; integral component of membrane; plasma membrane; signal transduction	G-protein coupled receptor activity; G-protein coupled receptor signaling pathway; signal transduction	G-protein coupled receptor activity
Q12809	KCNH2	ENSP00000328531	7TM		OUT	1.A.1.20.1;					PF00027;PF00520;PF13426;	Ion_trans	FUNCTION: Pore-forming (alpha) subunit of voltage-gated inwardly rectifying potassium channel. Channel properties are modulated by cAMP and subunit assembly. Mediates the rapidly activating component of the delayed rectifying potassium current in heart (IKr). Isoforms USO have no channel activity by themself, but modulates channel characteristics by forming heterotetramers with other isoforms whi…	Potassium channel family, H (Eag) (TC 1.A.1.20) subfamily, Kv11.1/KCNH2 sub-subfamily	cardiac muscle contraction; cell surface; cellular response to drug; cytoplasm; delayed rectifier potassium channel activity; identical protein binding; inward rectifier potassium channel activity; membrane depolarization during action potential; membrane repolarization during action potential; membrane repolarization during cardiac muscle cell action potential; negative regulation of potassium i…	cardiac muscle contraction; cellular response to drug; delayed rectifier potassium channel activity; inward rectifier potassium channel activity; membrane depolarization during action potential; membrane repolarization during action potential; membrane repolarization during cardiac muscle cell action potential; negative regulation of potassium ion export; negative regulation of potassium ion tran…	delayed rectifier potassium channel activity; identical protein binding; inward rectifier potassium channel activity; phosphorelay sensor kinase activity; protein homodimerization activity; scaffold protein binding; ubiquitin protein ligase binding; voltage-gated potassium channel activity; voltage-gated potassium channel activity involved in ventricular cardiac muscle cell action potential repol…	Q12809
E7EPM7	COQ2	ENSP00000426242	7TM		IN						PF01040;	UbiA			integral component of membrane; prenyltransferase activity	prenyltransferase activity	prenyltransferase activity
Q9Y5Z9	UBIAD1	ENSP00000366000	7TM		IN		2.5.1.-				PF01040;	UbiA	FUNCTION: Prenyltransferase that mediates the formation of menaquinone-4 (MK-4) and coenzyme Q10. MK-4 is a vitamin K2 isoform present at high concentrations in the brain, kidney and pancreas, and is required for endothelial cell development. Mediates the conversion of phylloquinone (PK) into MK-4, probably by cleaving the side chain of phylloquinone (PK) to release 2-methyl-1,4-naphthoquinone (m…	UbiA prenyltransferase family	antioxidant activity; cytoplasm; endoplasmic reticulum; endoplasmic reticulum membrane; integral component of Golgi membrane; membrane; menaquinone biosynthetic process; mitochondrial membrane; nucleus; prenyltransferase activity; ubiquinone biosynthetic process; vitamin K biosynthetic process	menaquinone biosynthetic process; prenyltransferase activity; ubiquinone biosynthetic process; vitamin K biosynthetic process	antioxidant activity; prenyltransferase activity
M0QYD2	ANO8	ENSP00000469751	8TM		OUT			ENZYME	Transferases		PF04547;	Anoctamin		Anoctamin family	integral component of membrane
Q6ZUK4	TMEM26	ENSP00000426071	8TM		IN			MISC	UNCHARACTERIZED FUNCTION		PF09772;	TMEM26	UNCHARACTERIZED PROTEIN		integral component of membrane
B7Z6A5	TMEM161B	ENSP00000425991	8TM		IN			MISC	UNCHARACTERIZED PROTEIN-BUT CONSERVED		PF10268;	TMEM161AB	UNCHARACTERIZED PROTEIN-BUT CONSERVED
Q5XXA6	ANO1	ENSP00000319477	8TM		IN	1.A.17.1.1;		TRANSPORTER	Alpha-type channel		PF04547;	Anoctamin	FUNCTION: Calcium-activated chloride channel (CaCC) which plays a role in transepithelial anion transport and smooth muscle contraction. Required for the normal functioning of the interstitial cells of Cajal (ICCs) which generate electrical pacemaker activity in gastrointestinal smooth muscles. Acts as a major contributor to basal and stimulated chloride conductance in airway epithelial cells and…	Anoctamin family	apical plasma membrane; calcium activated cation channel activity; cation transmembrane transport; cation transport; chloride channel complex; chloride transport; cytoplasm; external side of plasma membrane; extracellular vesicular exosome; intracellular calcium activated chloride channel activity; ion transmembrane transport; plasma membrane; regulation of membrane potential; trachea development…	calcium activated cation channel activity; cation transmembrane transport; cation transport; chloride transport; intracellular calcium activated chloride channel activity; ion transmembrane transport; regulation of membrane potential; trachea development; transmembrane transport	calcium activated cation channel activity; intracellular calcium activated chloride channel activity
Q8NFT2	STEAP2	ENSP00000378128	8TM		IN	9.B.66.1.2;	1.16.1.-				PF03807;PF01794;	F420_oxidored	FUNCTION: Metalloreductase that has the ability to reduce both Fe(3+) to Fe(2+) and Cu(2+) to Cu(1+). Uses NAD(+) as acceptor (By similarity). {ECO:0000250}.	STEAP family	copper ion import; cupric reductase activity; cytosol; early endosome; endocytosis; endosome membrane; ferric-chelate reductase (NADPH) activity; ferric iron import into cell; Golgi to plasma membrane transport; integral component of Golgi membrane; intracellular membrane-bounded organelle; iron ion homeostasis; metal ion binding; plasma membrane; regulated secretory pathway; response to hormone;…	copper ion import; cupric reductase activity; endocytosis; ferric-chelate reductase (NADPH) activity; ferric iron import into cell; Golgi to plasma membrane transport; iron ion homeostasis; regulated secretory pathway; response to hormone; transporter activity	cupric reductase activity; ferric-chelate reductase (NADPH) activity; metal ion binding; transporter activity
B8ZZX6	STEAP3	ENSP00000386510	8TM		IN						PF03807;PF01794;	F420_oxidored
Q9NZM6	PKD2L2	ENSP00000423382	8TM -TCDB PKD2		IN						PF08016;	PKD_CHANNEL	FUNCTION: May function as a subunit of a cation channel and play a role in fertilization.	Polycystin family	calcium channel activity; calcium ion binding; calcium ion transmembrane transport; detection of mechanical stimulus; integral component of membrane	calcium channel activity; calcium ion transmembrane transport; detection of mechanical stimulus	calcium channel activity; calcium ion binding
A0A0A0MR74	DGAT1	ENSP00000332258	9TM		IN				Enzymatic activity - acyltransferase - protein family - possible activity -				Probably enzymatic activity - acyltransferase - Protein family															Diabetes mellitus	Fatty liver disease
Q8NDP7	DKFZp547F222	ENSP00000352392	9TM	SP	OUT						PF04791;
B4E171	TM4SF2	ENSP00000417050	Repeat		OUT			MISC	Tetraspanins	CL0347	PF00335;PF00594;	Tetraspanin	Tetraspanin	Tetraspanin (TM4SF) family	calcium ion binding; extracellular region; integral component of membrane		calcium ion binding
